# Supplementary material for: Horticultural performance and QTL mapping of snap bean (Phaseolus vulgaris L.) populations with organic and conventional breeding histories
Source: Front Plant Sci. 2025 May 19;16:1533039. doi: 10.3389/fpls.2025.1533039 (PMC12177468; doi:10.3389/fpls.2025.1533039)
Supplement: Supplementary file 5 [file Table1.xlsx]

## Sheet: Raw Data
System	Year	PdxnYear	PdxnYearBH	RepYear	Popn	ID	Geno	Rep	Rep_ID	Breeding_hist	Cross	Seed_Color	Seed Weight/Plant (grams)	Days to Germination	Germination Percent	Cotyledon_Color	Vigor	Days to 50% Flower	100 Seed Weight	Taproot Diameter	Basal Root 1 Diameter	Basal Root 2 Diameter	Branching Density	Disease Rating
Conv	2018	2018 Con	2018 Con Conventional	2018 Con-1	B	10	B10	1	B10_1	Conventional	ORBV	Pigmented	37.84	NA	1	NA	NA	40	NA	NA	NA	NA	NA	NA
Conv	2018	2018 Con	2018 Con Conventional	2018 Con-2	B	10	B10	2	B10_2	Conventional	ORBV	Pigmented	29.7829	NA	0.92	NA	NA	40	NA	NA	NA	NA	NA	NA
Conv	2018	2018 Con	2018 Con Conventional	2018 Con-3	B	10	B10	3	B10_3	Conventional	ORBV	Pigmented	NA	NA	1	NA	NA	39	NA	NA	NA	NA	NA	NA
Conv	2018	2018 Con	2018 Con Conventional	2018 Con-1	B	101	B101	1	B101_1	Conventional	ORBV	Pigmented	35.74	NA	1	NA	NA	41	NA	NA	NA	NA	NA	NA
Conv	2018	2018 Con	2018 Con Conventional	2018 Con-2	B	101	B101	2	B101_2	Conventional	ORBV	Pigmented	41.9467	NA	1	NA	NA	40	NA	NA	NA	NA	NA	NA
Conv	2018	2018 Con	2018 Con Conventional	2018 Con-3	B	101	B101	3	B101_3	Conventional	ORBV	Pigmented	NA	NA	0.96	NA	NA	40	NA	NA	NA	NA	NA	NA
Conv	2018	2018 Con	2018 Con Conventional	2018 Con-1	B	105	B105	1	B105_1	Conventional	ORBV	Pigmented	24.0812	NA	0.96	NA	NA	44	NA	NA	NA	NA	NA	NA
Conv	2018	2018 Con	2018 Con Conventional	2018 Con-2	B	105	B105	2	B105_2	Conventional	ORBV	Pigmented	23.39	NA	0.96	NA	NA	42	NA	NA	NA	NA	NA	NA
Conv	2018	2018 Con	2018 Con Conventional	2018 Con-3	B	105	B105	3	B105_3	Conventional	ORBV	Pigmented	NA	NA	1	NA	NA	41	NA	NA	NA	NA	NA	NA
Conv	2018	2018 Con	2018 Con Conventional	2018 Con-1	B	111	B111	1	B111_1	Conventional	ORBV	Pigmented	25.5471	NA	0.96	NA	NA	43	NA	NA	NA	NA	NA	NA
Conv	2018	2018 Con	2018 Con Conventional	2018 Con-2	B	111	B111	2	B111_2	Conventional	ORBV	Pigmented	24.66	NA	1	NA	NA	41	NA	NA	NA	NA	NA	NA
Conv	2018	2018 Con	2018 Con Conventional	2018 Con-3	B	111	B111	3	B111_3	Conventional	ORBV	Pigmented	NA	NA	0.96	NA	NA	42	NA	NA	NA	NA	NA	NA
Conv	2018	2018 Con	2018 Con Conventional	2018 Con-1	B	116	B116	1	B116_1	Conventional	ORBV	White	31.5133	NA	0.96	NA	NA	40	NA	NA	NA	NA	NA	NA
Conv	2018	2018 Con	2018 Con Conventional	2018 Con-2	B	116	B116	2	B116_2	Conventional	ORBV	White	34.0867	NA	0.96	NA	NA	41	NA	NA	NA	NA	NA	NA
Conv	2018	2018 Con	2018 Con Conventional	2018 Con-3	B	116	B116	3	B116_3	Conventional	ORBV	White	NA	NA	0.92	NA	NA	40	NA	NA	NA	NA	NA	NA
Conv	2018	2018 Con	2018 Con Conventional	2018 Con-1	B	117	B117	1	B117_1	Conventional	ORBV	Pigmented	26.4533	NA	0.92	NA	NA	43	NA	NA	NA	NA	NA	NA
Conv	2018	2018 Con	2018 Con Conventional	2018 Con-1	B	117	B117	1	B117_1	Conventional	ORBV	Pigmented	26.4533	NA	0.88	NA	NA	43	NA	NA	NA	NA	NA	NA
Conv	2018	2018 Con	2018 Con Conventional	2018 Con-2	B	117	B117	2	B117_2	Conventional	ORBV	Pigmented	30.4686	NA	0.96	NA	NA	41	NA	NA	NA	NA	NA	NA
Conv	2018	2018 Con	2018 Con Conventional	2018 Con-3	B	117	B117	3	B117_3	Conventional	ORBV	Pigmented	NA	NA	0.92	NA	NA	44	NA	NA	NA	NA	NA	NA
Conv	2018	2018 Con	2018 Con Conventional	2018 Con-1	B	119	B119	1	B119_1	Conventional	ORBV	Pigmented	35.5867	NA	0.92	NA	NA	41	NA	NA	NA	NA	NA	NA
Conv	2018	2018 Con	2018 Con Conventional	2018 Con-2	B	119	B119	2	B119_2	Conventional	ORBV	Pigmented	36.04	NA	0.92	NA	NA	41	NA	NA	NA	NA	NA	NA
Conv	2018	2018 Con	2018 Con Conventional	2018 Con-3	B	119	B119	3	B119_3	Conventional	ORBV	Pigmented	NA	NA	1	NA	NA	40	NA	NA	NA	NA	NA	NA
Conv	2018	2018 Con	2018 Con Conventional	2018 Con-1	B	12	B12	1	B12_1	Conventional	ORBV	Pigmented	29.1614	NA	0.8	NA	NA	43	NA	NA	NA	NA	NA	NA
Conv	2018	2018 Con	2018 Con Conventional	2018 Con-2	B	12	B12	2	B12_2	Conventional	ORBV	Pigmented	15.7066	NA	0.88	NA	NA	43	NA	NA	NA	NA	NA	NA
Conv	2018	2018 Con	2018 Con Conventional	2018 Con-3	B	12	B12	3	B12_3	Conventional	ORBV	Pigmented	NA	NA	0.92	NA	NA	43	NA	NA	NA	NA	NA	NA
Conv	2018	2018 Con	2018 Con Conventional	2018 Con-1	B	120	B120	1	B120_1	Conventional	ORBV	Pigmented	29.6757	NA	0.84	NA	NA	41	NA	NA	NA	NA	NA	NA
Conv	2018	2018 Con	2018 Con Conventional	2018 Con-2	B	120	B120	2	B120_2	Conventional	ORBV	Pigmented	22.1962	NA	0.92	NA	NA	41	NA	NA	NA	NA	NA	NA
Conv	2018	2018 Con	2018 Con Conventional	2018 Con-3	B	120	B120	3	B120_3	Conventional	ORBV	Pigmented	NA	NA	1	NA	NA	42	NA	NA	NA	NA	NA	NA
Conv	2018	2018 Con	2018 Con Conventional	2018 Con-1	B	123	B123	1	B123_1	Conventional	ORBV	Pigmented	30.2962	NA	0.92	NA	NA	42	NA	NA	NA	NA	NA	NA
Conv	2018	2018 Con	2018 Con Conventional	2018 Con-2	B	123	B123	2	B123_2	Conventional	ORBV	Pigmented	36.5212	NA	0.96	NA	NA	41	NA	NA	NA	NA	NA	NA
Conv	2018	2018 Con	2018 Con Conventional	2018 Con-3	B	123	B123	3	B123_3	Conventional	ORBV	Pigmented	NA	NA	0.96	NA	NA	42	NA	NA	NA	NA	NA	NA
Conv	2018	2018 Con	2018 Con Conventional	2018 Con-1	B	124	B124	1	B124_1	Conventional	ORBV	White	33.4329	NA	0.92	NA	NA	40	NA	NA	NA	NA	NA	NA
Conv	2018	2018 Con	2018 Con Conventional	2018 Con-2	B	124	B124	2	B124_2	Conventional	ORBV	White	28.6686	NA	0.96	NA	NA	41	NA	NA	NA	NA	NA	NA
Conv	2018	2018 Con	2018 Con Conventional	2018 Con-3	B	124	B124	3	B124_3	Conventional	ORBV	White	NA	NA	0.96	NA	NA	39	NA	NA	NA	NA	NA	NA
Conv	2018	2018 Con	2018 Con Conventional	2018 Con-1	B	125	B125	1	B125_1	Conventional	ORBV	Pigmented	28.9133	NA	0.96	NA	NA	40	NA	NA	NA	NA	NA	NA
Conv	2018	2018 Con	2018 Con Conventional	2018 Con-2	B	125	B125	2	B125_2	Conventional	ORBV	Pigmented	19.8031	NA	0.88	NA	NA	41	NA	NA	NA	NA	NA	NA
Conv	2018	2018 Con	2018 Con Conventional	2018 Con-3	B	125	B125	3	B125_3	Conventional	ORBV	Pigmented	NA	NA	0.92	NA	NA	41	NA	NA	NA	NA	NA	NA
Conv	2018	2018 Con	2018 Con Conventional	2018 Con-1	B	130	B130	1	B130_1	Conventional	ORBV	Pigmented	24.18	NA	0.84	NA	NA	45	NA	NA	NA	NA	NA	NA
Conv	2018	2018 Con	2018 Con Conventional	2018 Con-2	B	130	B130	2	B130_2	Conventional	ORBV	Pigmented	25.14	NA	0.92	NA	NA	41	NA	NA	NA	NA	NA	NA
Conv	2018	2018 Con	2018 Con Conventional	2018 Con-3	B	130	B130	3	B130_3	Conventional	ORBV	Pigmented	NA	NA	0.92	NA	NA	42	NA	NA	NA	NA	NA	NA
Conv	2018	2018 Con	2018 Con Conventional	2018 Con-1	B	132	B132	1	B132_1	Conventional	ORBV	Pigmented	24.4067	NA	0.92	NA	NA	40	NA	NA	NA	NA	NA	NA
Conv	2018	2018 Con	2018 Con Conventional	2018 Con-2	B	132	B132	2	B132_2	Conventional	ORBV	Pigmented	25.8133	NA	0.92	NA	NA	40	NA	NA	NA	NA	NA	NA
Conv	2018	2018 Con	2018 Con Conventional	2018 Con-3	B	132	B132	3	B132_3	Conventional	ORBV	Pigmented	NA	NA	1	NA	NA	40	NA	NA	NA	NA	NA	NA
Conv	2018	2018 Con	2018 Con Conventional	2018 Con-1	B	135	B135	1	B135_1	Conventional	ORBV	Pigmented	26.4	NA	0.96	NA	NA	42	NA	NA	NA	NA	NA	NA
Conv	2018	2018 Con	2018 Con Conventional	2018 Con-2	B	135	B135	2	B135_2	Conventional	ORBV	Pigmented	13.8182	NA	1	NA	NA	42	NA	NA	NA	NA	NA	NA
Conv	2018	2018 Con	2018 Con Conventional	2018 Con-3	B	135	B135	3	B135_3	Conventional	ORBV	Pigmented	NA	NA	0.96	NA	NA	44	NA	NA	NA	NA	NA	NA
Conv	2018	2018 Con	2018 Con Conventional	2018 Con-1	B	138	B138	1	B138_1	Conventional	ORBV	Pigmented	28.8169	NA	0.96	NA	NA	39	NA	NA	NA	NA	NA	NA
Conv	2018	2018 Con	2018 Con Conventional	2018 Con-2	B	138	B138	2	B138_2	Conventional	ORBV	Pigmented	29.5614	NA	0.96	NA	NA	40	NA	NA	NA	NA	NA	NA
Conv	2018	2018 Con	2018 Con Conventional	2018 Con-3	B	138	B138	3	B138_3	Conventional	ORBV	Pigmented	NA	NA	0.92	NA	NA	40	NA	NA	NA	NA	NA	NA
Conv	2018	2018 Con	2018 Con Conventional	2018 Con-1	B	14	B14	1	B14_1	Conventional	ORBV	Pigmented	22.44	NA	0.92	NA	NA	46	NA	NA	NA	NA	NA	NA
Conv	2018	2018 Con	2018 Con Conventional	2018 Con-2	B	14	B14	2	B14_2	Conventional	ORBV	Pigmented	29.365	NA	0.8	NA	NA	44	NA	NA	NA	NA	NA	NA
Conv	2018	2018 Con	2018 Con Conventional	2018 Con-3	B	14	B14	3	B14_3	Conventional	ORBV	Pigmented	NA	NA	0.92	NA	NA	46	NA	NA	NA	NA	NA	NA
Conv	2018	2018 Con	2018 Con Conventional	2018 Con-1	B	141	B141	1	B141_1	Conventional	ORBV	Pigmented	23.8939	NA	0.84	NA	NA	41	NA	NA	NA	NA	NA	NA
Conv	2018	2018 Con	2018 Con Conventional	2018 Con-2	B	141	B141	2	B141_2	Conventional	ORBV	Pigmented	30.8092	NA	1	NA	NA	40	NA	NA	NA	NA	NA	NA
Conv	2018	2018 Con	2018 Con Conventional	2018 Con-2	B	141	B141	2	B141_2	Conventional	ORBV	Pigmented	30.8092	NA	0.84	NA	NA	40	NA	NA	NA	NA	NA	NA
Conv	2018	2018 Con	2018 Con Conventional	2018 Con-1	B	142	B142	1	B142_1	Conventional	ORBV	Pigmented	38.7186	NA	0.96	NA	NA	42	NA	NA	NA	NA	NA	NA
Conv	2018	2018 Con	2018 Con Conventional	2018 Con-2	B	142	B142	2	B142_2	Conventional	ORBV	Pigmented	39.88	NA	1	NA	NA	42	NA	NA	NA	NA	NA	NA
Conv	2018	2018 Con	2018 Con Conventional	2018 Con-3	B	142	B142	3	B142_3	Conventional	ORBV	Pigmented	NA	NA	1	NA	NA	41	NA	NA	NA	NA	NA	NA
Conv	2018	2018 Con	2018 Con Conventional	2018 Con-1	B	143	B143	1	B143_1	Conventional	ORBV	Pigmented	26.515	NA	0.96	NA	NA	40	NA	NA	NA	NA	NA	NA
Conv	2018	2018 Con	2018 Con Conventional	2018 Con-2	B	143	B143	2	B143_2	Conventional	ORBV	Pigmented	32.7933	NA	0.88	NA	NA	41	NA	NA	NA	NA	NA	NA
Conv	2018	2018 Con	2018 Con Conventional	2018 Con-3	B	143	B143	3	B143_3	Conventional	ORBV	Pigmented	NA	NA	0.92	NA	NA	41	NA	NA	NA	NA	NA	NA
Conv	2018	2018 Con	2018 Con Conventional	2018 Con-1	B	145	B145	1	B145_1	Conventional	ORBV	Pigmented	29.715	NA	0.88	NA	NA	41	NA	NA	NA	NA	NA	NA
Conv	2018	2018 Con	2018 Con Conventional	2018 Con-3	B	145	B145	3	B145_3	Conventional	ORBV	Pigmented	NA	NA	1	NA	NA	41	NA	NA	NA	NA	NA	NA
Conv	2018	2018 Con	2018 Con Conventional	2018 Con-1	B	147	B147	1	B147_1	Conventional	ORBV	Pigmented	34.5133	NA	0.96	NA	NA	40	NA	NA	NA	NA	NA	NA
Conv	2018	2018 Con	2018 Con Conventional	2018 Con-2	B	147	B147	2	B147_2	Conventional	ORBV	Pigmented	26.115	NA	0.76	NA	NA	42	NA	NA	NA	NA	NA	NA
Conv	2018	2018 Con	2018 Con Conventional	2018 Con-3	B	147	B147	3	B147_3	Conventional	ORBV	Pigmented	NA	NA	0.88	NA	NA	41	NA	NA	NA	NA	NA	NA
Conv	2018	2018 Con	2018 Con Conventional	2018 Con-1	B	149	B149	1	B149_1	Conventional	ORBV	Pigmented	26.04	NA	1	NA	NA	40	NA	NA	NA	NA	NA	NA
Conv	2018	2018 Con	2018 Con Conventional	2018 Con-3	B	149	B149	3	B149_3	Conventional	ORBV	Pigmented	NA	NA	1	NA	NA	39	NA	NA	NA	NA	NA	NA
Conv	2018	2018 Con	2018 Con Conventional	2018 Con-1	B	15	B15	1	B15_1	Conventional	ORBV	Pigmented	31.4962	NA	0.96	NA	NA	39	NA	NA	NA	NA	NA	NA
Conv	2018	2018 Con	2018 Con Conventional	2018 Con-2	B	15	B15	2	B15_2	Conventional	ORBV	Pigmented	22.34	NA	0.96	NA	NA	41	NA	NA	NA	NA	NA	NA
Conv	2018	2018 Con	2018 Con Conventional	2018 Con-3	B	15	B15	3	B15_3	Conventional	ORBV	Pigmented	NA	NA	0.96	NA	NA	40	NA	NA	NA	NA	NA	NA
Conv	2018	2018 Con	2018 Con Conventional	2018 Con-1	B	151	B151	1	B151_1	Conventional	ORBV	Pigmented	21.5133	NA	0.92	NA	NA	42	NA	NA	NA	NA	NA	NA
Conv	2018	2018 Con	2018 Con Conventional	2018 Con-2	B	151	B151	2	B151_2	Conventional	ORBV	Pigmented	24.4622	NA	0.92	NA	NA	39	NA	NA	NA	NA	NA	NA
Conv	2018	2018 Con	2018 Con Conventional	2018 Con-3	B	151	B151	3	B151_3	Conventional	ORBV	Pigmented	NA	NA	0.96	NA	NA	40	NA	NA	NA	NA	NA	NA
Conv	2018	2018 Con	2018 Con Conventional	2018 Con-1	B	152	B152	1	B152_1	Conventional	ORBV	Pigmented	23.49	NA	1	NA	NA	40	NA	NA	NA	NA	NA	NA
Conv	2018	2018 Con	2018 Con Conventional	2018 Con-2	B	152	B152	2	B152_2	Conventional	ORBV	Pigmented	25.2186	NA	0.92	NA	NA	41	NA	NA	NA	NA	NA	NA
Conv	2018	2018 Con	2018 Con Conventional	2018 Con-3	B	152	B152	3	B152_3	Conventional	ORBV	Pigmented	NA	NA	1	NA	NA	40	NA	NA	NA	NA	NA	NA
Conv	2018	2018 Con	2018 Con Conventional	2018 Con-1	B	154	B154	1	B154_1	Conventional	ORBV	Pigmented	32.8712	NA	0.88	NA	NA	39	NA	NA	NA	NA	NA	NA
Conv	2018	2018 Con	2018 Con Conventional	2018 Con-2	B	154	B154	2	B154_2	Conventional	ORBV	Pigmented	25.94	NA	0.92	NA	NA	39	NA	NA	NA	NA	NA	NA
Conv	2018	2018 Con	2018 Con Conventional	2018 Con-3	B	154	B154	3	B154_3	Conventional	ORBV	Pigmented	NA	NA	0.96	NA	NA	39	NA	NA	NA	NA	NA	NA
Conv	2018	2018 Con	2018 Con Conventional	2018 Con-1	B	157	B157	1	B157_1	Conventional	ORBV	Pigmented	20.8757	NA	0.96	NA	NA	39	NA	NA	NA	NA	NA	NA
Conv	2018	2018 Con	2018 Con Conventional	2018 Con-2	B	157	B157	2	B157_2	Conventional	ORBV	Pigmented	16.2533	NA	1	NA	NA	38	NA	NA	NA	NA	NA	NA
Conv	2018	2018 Con	2018 Con Conventional	2018 Con-3	B	157	B157	3	B157_3	Conventional	ORBV	Pigmented	NA	NA	0.88	NA	NA	40	NA	NA	NA	NA	NA	NA
Conv	2018	2018 Con	2018 Con Conventional	2018 Con-1	B	16	B16	1	B16_1	Conventional	ORBV	Pigmented	21.7333	NA	0.96	NA	NA	41	NA	NA	NA	NA	NA	NA
Conv	2018	2018 Con	2018 Con Conventional	2018 Con-2	B	16	B16	2	B16_2	Conventional	ORBV	Pigmented	29.5067	NA	1	NA	NA	41	NA	NA	NA	NA	NA	NA
Conv	2018	2018 Con	2018 Con Conventional	2018 Con-3	B	16	B16	3	B16_3	Conventional	ORBV	Pigmented	NA	NA	0.84	NA	NA	40	NA	NA	NA	NA	NA	NA
Conv	2018	2018 Con	2018 Con Conventional	2018 Con-1	B	160	B160	1	B160_1	Conventional	ORBV	Pigmented	35.0246	NA	1	NA	NA	41	NA	NA	NA	NA	NA	NA
Conv	2018	2018 Con	2018 Con Conventional	2018 Con-2	B	160	B160	2	B160_2	Conventional	ORBV	Pigmented	23.2867	NA	0.92	NA	NA	41	NA	NA	NA	NA	NA	NA
Conv	2018	2018 Con	2018 Con Conventional	2018 Con-3	B	160	B160	3	B160_3	Conventional	ORBV	Pigmented	NA	NA	1	NA	NA	42	NA	NA	NA	NA	NA	NA
Conv	2018	2018 Con	2018 Con Conventional	2018 Con-1	B	161	B161	1	B161_1	Conventional	ORBV	Pigmented	31.1333	NA	1	NA	NA	43	NA	NA	NA	NA	NA	NA
Conv	2018	2018 Con	2018 Con Conventional	2018 Con-2	B	161	B161	2	B161_2	Conventional	ORBV	Pigmented	31.89	NA	0.88	NA	NA	42	NA	NA	NA	NA	NA	NA
Conv	2018	2018 Con	2018 Con Conventional	2018 Con-3	B	161	B161	3	B161_3	Conventional	ORBV	Pigmented	NA	NA	0.88	NA	NA	43	NA	NA	NA	NA	NA	NA
Conv	2018	2018 Con	2018 Con Conventional	2018 Con-1	B	164	B164	1	B164_1	Conventional	ORBV	Pigmented	20.0614	NA	0.84	NA	NA	43	NA	NA	NA	NA	NA	NA
Conv	2018	2018 Con	2018 Con Conventional	2018 Con-2	B	164	B164	2	B164_2	Conventional	ORBV	Pigmented	26.3686	NA	0.88	NA	NA	41	NA	NA	NA	NA	NA	NA
Conv	2018	2018 Con	2018 Con Conventional	2018 Con-3	B	164	B164	3	B164_3	Conventional	ORBV	Pigmented	NA	NA	1	NA	NA	42	NA	NA	NA	NA	NA	NA
Conv	2018	2018 Con	2018 Con Conventional	2018 Con-1	B	166	B166	1	B166_1	Conventional	ORBV	Pigmented	20.4867	NA	1	NA	NA	40	NA	NA	NA	NA	NA	NA
Conv	2018	2018 Con	2018 Con Conventional	2018 Con-2	B	166	B166	2	B166_2	Conventional	ORBV	Pigmented	26.1484	NA	0.8	NA	NA	40	NA	NA	NA	NA	NA	NA
Conv	2018	2018 Con	2018 Con Conventional	2018 Con-3	B	166	B166	3	B166_3	Conventional	ORBV	Pigmented	NA	NA	0.88	NA	NA	40	NA	NA	NA	NA	NA	NA
Conv	2018	2018 Con	2018 Con Conventional	2018 Con-1	B	167	B167	1	B167_1	Conventional	ORBV	Pigmented	36.065	NA	0.92	NA	NA	43	NA	NA	NA	NA	NA	NA
Conv	2018	2018 Con	2018 Con Conventional	2018 Con-2	B	167	B167	2	B167_2	Conventional	ORBV	Pigmented	25.9518	NA	0.88	NA	NA	43	NA	NA	NA	NA	NA	NA
Conv	2018	2018 Con	2018 Con Conventional	2018 Con-3	B	167	B167	3	B167_3	Conventional	ORBV	Pigmented	NA	NA	1	NA	NA	43	NA	NA	NA	NA	NA	NA
Conv	2018	2018 Con	2018 Con Conventional	2018 Con-1	B	169	B169	1	B169_1	Conventional	ORBV	Pigmented	21.49	NA	0.84	NA	NA	42	NA	NA	NA	NA	NA	NA
Conv	2018	2018 Con	2018 Con Conventional	2018 Con-2	B	169	B169	2	B169_2	Conventional	ORBV	Pigmented	16.0667	NA	0.92	NA	NA	44	NA	NA	NA	NA	NA	NA
Conv	2018	2018 Con	2018 Con Conventional	2018 Con-3	B	169	B169	3	B169_3	Conventional	ORBV	Pigmented	NA	NA	0.96	NA	NA	43	NA	NA	NA	NA	NA	NA
Conv	2018	2018 Con	2018 Con Conventional	2018 Con-1	B	171	B171	1	B171_1	Conventional	ORBV	White	35.09	NA	0.92	NA	NA	43	NA	NA	NA	NA	NA	NA
Conv	2018	2018 Con	2018 Con Conventional	2018 Con-2	B	171	B171	2	B171_2	Conventional	ORBV	White	38.9933	NA	0.96	NA	NA	43	NA	NA	NA	NA	NA	NA
Conv	2018	2018 Con	2018 Con Conventional	2018 Con-3	B	171	B171	3	B171_3	Conventional	ORBV	White	NA	NA	0.92	NA	NA	42	NA	NA	NA	NA	NA	NA
Conv	2018	2018 Con	2018 Con Conventional	2018 Con-1	B	179	B179	1	B179_1	Conventional	ORBV	Pigmented	18.2341	NA	0.96	NA	NA	40	NA	NA	NA	NA	NA	NA
Conv	2018	2018 Con	2018 Con Conventional	2018 Con-2	B	179	B179	2	B179_2	Conventional	ORBV	Pigmented	26.7667	NA	1	NA	NA	40	NA	NA	NA	NA	NA	NA
Conv	2018	2018 Con	2018 Con Conventional	2018 Con-3	B	179	B179	3	B179_3	Conventional	ORBV	Pigmented	NA	NA	0.96	NA	NA	41	NA	NA	NA	NA	NA	NA
Conv	2018	2018 Con	2018 Con Conventional	2018 Con-1	B	18	B18	1	B18_1	Conventional	ORBV	Pigmented	15.4462	NA	0.88	NA	NA	40	NA	NA	NA	NA	NA	NA
Conv	2018	2018 Con	2018 Con Conventional	2018 Con-2	B	18	B18	2	B18_2	Conventional	ORBV	Pigmented	15.8775	NA	0.96	NA	NA	40	NA	NA	NA	NA	NA	NA
Conv	2018	2018 Con	2018 Con Conventional	2018 Con-3	B	18	B18	3	B18_3	Conventional	ORBV	Pigmented	NA	NA	0.88	NA	NA	40	NA	NA	NA	NA	NA	NA
Conv	2018	2018 Con	2018 Con Conventional	2018 Con-1	B	180	B180	1	B180_1	Conventional	ORBV	Pigmented	15.57	NA	0.96	NA	NA	41	NA	NA	NA	NA	NA	NA
Conv	2018	2018 Con	2018 Con Conventional	2018 Con-2	B	180	B180	2	B180_2	Conventional	ORBV	Pigmented	10.815	NA	0.84	NA	NA	45	NA	NA	NA	NA	NA	NA
Conv	2018	2018 Con	2018 Con Conventional	2018 Con-3	B	180	B180	3	B180_3	Conventional	ORBV	Pigmented	NA	NA	0.88	NA	NA	42	NA	NA	NA	NA	NA	NA
Conv	2018	2018 Con	2018 Con Conventional	2018 Con-1	B	181	B181	1	B181_1	Conventional	ORBV	Pigmented	30.5933	NA	1	NA	NA	43	NA	NA	NA	NA	NA	NA
Conv	2018	2018 Con	2018 Con Conventional	2018 Con-2	B	181	B181	2	B181_2	Conventional	ORBV	Pigmented	35.5933	NA	1	NA	NA	40	NA	NA	NA	NA	NA	NA
Conv	2018	2018 Con	2018 Con Conventional	2018 Con-3	B	181	B181	3	B181_3	Conventional	ORBV	Pigmented	NA	NA	0.88	NA	NA	43	NA	NA	NA	NA	NA	NA
Conv	2018	2018 Con	2018 Con Conventional	2018 Con-1	B	187	B187	1	B187_1	Conventional	ORBV	Pigmented	31.7043	NA	0.92	NA	NA	41	NA	NA	NA	NA	NA	NA
Conv	2018	2018 Con	2018 Con Conventional	2018 Con-2	B	187	B187	2	B187_2	Conventional	ORBV	Pigmented	25.84	NA	0.88	NA	NA	40	NA	NA	NA	NA	NA	NA
Conv	2018	2018 Con	2018 Con Conventional	2018 Con-3	B	187	B187	3	B187_3	Conventional	ORBV	Pigmented	NA	NA	0.92	NA	NA	41	NA	NA	NA	NA	NA	NA
Conv	2018	2018 Con	2018 Con Conventional	2018 Con-1	B	188	B188	1	B188_1	Conventional	ORBV	Pigmented	36.1114	NA	0.92	NA	NA	41	NA	NA	NA	NA	NA	NA
Conv	2018	2018 Con	2018 Con Conventional	2018 Con-2	B	188	B188	2	B188_2	Conventional	ORBV	Pigmented	36.4862	NA	0.92	NA	NA	41	NA	NA	NA	NA	NA	NA
Conv	2018	2018 Con	2018 Con Conventional	2018 Con-3	B	188	B188	3	B188_3	Conventional	ORBV	Pigmented	NA	NA	0.92	NA	NA	40	NA	NA	NA	NA	NA	NA
Conv	2018	2018 Con	2018 Con Conventional	2018 Con-1	B	189	B189	1	B189_1	Conventional	ORBV	Pigmented	13.615	NA	0.96	NA	NA	42	NA	NA	NA	NA	NA	NA
Conv	2018	2018 Con	2018 Con Conventional	2018 Con-2	B	189	B189	2	B189_2	Conventional	ORBV	Pigmented	16.2106	NA	0.96	NA	NA	41	NA	NA	NA	NA	NA	NA
Conv	2018	2018 Con	2018 Con Conventional	2018 Con-3	B	189	B189	3	B189_3	Conventional	ORBV	Pigmented	NA	NA	1	NA	NA	40	NA	NA	NA	NA	NA	NA
Conv	2018	2018 Con	2018 Con Conventional	2018 Con-2	B	19	B19	2	B19_2	Conventional	ORBV	Pigmented	NA	NA	0.92	NA	NA	40	NA	NA	NA	NA	NA	NA
Conv	2018	2018 Con	2018 Con Conventional	2018 Con-1	B	190	B190	1	B190_1	Conventional	ORBV	Pigmented	25.6543	NA	1	NA	NA	40	NA	NA	NA	NA	NA	NA
Conv	2018	2018 Con	2018 Con Conventional	2018 Con-3	B	190	B190	3	B190_3	Conventional	ORBV	Pigmented	NA	NA	0.96	NA	NA	41	NA	NA	NA	NA	NA	NA
Conv	2018	2018 Con	2018 Con Conventional	2018 Con-1	B	195	B195	1	B195_1	Conventional	ORBV	White	34.8946	NA	0.72	NA	NA	45	NA	NA	NA	NA	NA	NA
Conv	2018	2018 Con	2018 Con Conventional	2018 Con-2	B	195	B195	2	B195_2	Conventional	ORBV	White	19.9518	NA	0.88	NA	NA	43	NA	NA	NA	NA	NA	NA
Conv	2018	2018 Con	2018 Con Conventional	2018 Con-3	B	195	B195	3	B195_3	Conventional	ORBV	White	NA	NA	0.88	NA	NA	43	NA	NA	NA	NA	NA	NA
Conv	2018	2018 Con	2018 Con Conventional	2018 Con-1	B	196	B196	1	B196_1	Conventional	ORBV	Pigmented	36.1043	NA	1	NA	NA	41	NA	NA	NA	NA	NA	NA
Conv	2018	2018 Con	2018 Con Conventional	2018 Con-2	B	196	B196	2	B196_2	Conventional	ORBV	Pigmented	37.2	NA	1	NA	NA	42	NA	NA	NA	NA	NA	NA
Conv	2018	2018 Con	2018 Con Conventional	2018 Con-3	B	196	B196	3	B196_3	Conventional	ORBV	Pigmented	NA	NA	1	NA	NA	42	NA	NA	NA	NA	NA	NA
Conv	2018	2018 Con	2018 Con Conventional	2018 Con-1	B	197	B197	1	B197_1	Conventional	ORBV	Pigmented	32.4472	NA	0.88	NA	NA	41	NA	NA	NA	NA	NA	NA
Conv	2018	2018 Con	2018 Con Conventional	2018 Con-2	B	197	B197	2	B197_2	Conventional	ORBV	Pigmented	22.5667	NA	0.84	NA	NA	41	NA	NA	NA	NA	NA	NA
Conv	2018	2018 Con	2018 Con Conventional	2018 Con-3	B	197	B197	3	B197_3	Conventional	ORBV	Pigmented	NA	NA	1	NA	NA	41	NA	NA	NA	NA	NA	NA
Conv	2018	2018 Con	2018 Con Conventional	2018 Con-1	B	199	B199	1	B199_1	Conventional	ORBV	Pigmented	25.0712	NA	1	NA	NA	43	NA	NA	NA	NA	NA	NA
Conv	2018	2018 Con	2018 Con Conventional	2018 Con-2	B	199	B199	2	B199_2	Conventional	ORBV	Pigmented	22.3533	NA	0.96	NA	NA	41	NA	NA	NA	NA	NA	NA
Conv	2018	2018 Con	2018 Con Conventional	2018 Con-3	B	199	B199	3	B199_3	Conventional	ORBV	Pigmented	NA	NA	0.96	NA	NA	42	NA	NA	NA	NA	NA	NA
Conv	2018	2018 Con	2018 Con Conventional	2018 Con-1	B	2	B2	1	B2_1	Conventional	ORBV	Pigmented	NA	NA	0.88	NA	NA	40	NA	NA	NA	NA	NA	NA
Conv	2018	2018 Con	2018 Con Conventional	2018 Con-2	B	2	B2	2	B2_2	Conventional	ORBV	Pigmented	22.9	NA	0.96	NA	NA	40	NA	NA	NA	NA	NA	NA
Conv	2018	2018 Con	2018 Con Conventional	2018 Con-3	B	2	B2	3	B2_3	Conventional	ORBV	Pigmented	NA	NA	1	NA	NA	40	NA	NA	NA	NA	NA	NA
Conv	2018	2018 Con	2018 Con Conventional	2018 Con-1	B	20	B20	1	B20_1	Conventional	ORBV	Pigmented	18.8933	NA	1	NA	NA	43	NA	NA	NA	NA	NA	NA
Conv	2018	2018 Con	2018 Con Conventional	2018 Con-2	B	20	B20	2	B20_2	Conventional	ORBV	Pigmented	12.28	NA	1	NA	NA	43	NA	NA	NA	NA	NA	NA
Conv	2018	2018 Con	2018 Con Conventional	2018 Con-3	B	20	B20	3	B20_3	Conventional	ORBV	Pigmented	NA	NA	0.96	NA	NA	42	NA	NA	NA	NA	NA	NA
Conv	2018	2018 Con	2018 Con Conventional	2018 Con-1	B	200	B200	1	B200_1	Conventional	ORBV	White	23.165	NA	0.88	NA	NA	NA	NA	NA	NA	NA	NA	NA
Conv	2018	2018 Con	2018 Con Conventional	2018 Con-2	B	200	B200	2	B200_2	Conventional	ORBV	White	18.1267	NA	0.92	NA	NA	39	NA	NA	NA	NA	NA	NA
Conv	2018	2018 Con	2018 Con Conventional	2018 Con-3	B	200	B200	3	B200_3	Conventional	ORBV	White	NA	NA	0.92	NA	NA	40	NA	NA	NA	NA	NA	NA
Conv	2018	2018 Con	2018 Con Conventional	2018 Con-1	B	21	B21	1	B21_1	Conventional	ORBV	Pigmented	26.4712	NA	0.92	NA	NA	41	NA	NA	NA	NA	NA	NA
Conv	2018	2018 Con	2018 Con Conventional	2018 Con-2	B	21	B21	2	B21_2	Conventional	ORBV	Pigmented	32.04	NA	0.84	NA	NA	41	NA	NA	NA	NA	NA	NA
Conv	2018	2018 Con	2018 Con Conventional	2018 Con-3	B	21	B21	3	B21_3	Conventional	ORBV	Pigmented	NA	NA	0.92	NA	NA	41	NA	NA	NA	NA	NA	NA
Conv	2018	2018 Con	2018 Con Conventional	2018 Con-1	B	22	B22	1	B22_1	Conventional	ORBV	White	30.9933	NA	0.96	NA	NA	41	NA	NA	NA	NA	NA	NA
Conv	2018	2018 Con	2018 Con Conventional	2018 Con-2	B	22	B22	2	B22_2	Conventional	ORBV	White	26.8686	NA	1	NA	NA	43	NA	NA	NA	NA	NA	NA
Conv	2018	2018 Con	2018 Con Conventional	2018 Con-3	B	22	B22	3	B22_3	Conventional	ORBV	White	NA	NA	0.96	NA	NA	42	NA	NA	NA	NA	NA	NA
Conv	2018	2018 Con	2018 Con Conventional	2018 Con-1	B	26	B26	1	B26_1	Conventional	ORBV	Pigmented	28.0133	NA	0.8	NA	NA	40	NA	NA	NA	NA	NA	NA
Conv	2018	2018 Con	2018 Con Conventional	2018 Con-2	B	26	B26	2	B26_2	Conventional	ORBV	Pigmented	27.3133	NA	0.96	NA	NA	39	NA	NA	NA	NA	NA	NA
Conv	2018	2018 Con	2018 Con Conventional	2018 Con-3	B	26	B26	3	B26_3	Conventional	ORBV	Pigmented	NA	NA	0.96	NA	NA	39	NA	NA	NA	NA	NA	NA
Conv	2018	2018 Con	2018 Con Conventional	2018 Con-1	B	27	B27	1	B27_1	Conventional	ORBV	Pigmented	21.0829	NA	0.92	NA	NA	42	NA	NA	NA	NA	NA	NA
Conv	2018	2018 Con	2018 Con Conventional	2018 Con-2	B	27	B27	2	B27_2	Conventional	ORBV	Pigmented	17.9933	NA	0.88	NA	NA	42	NA	NA	NA	NA	NA	NA
Conv	2018	2018 Con	2018 Con Conventional	2018 Con-3	B	27	B27	3	B27_3	Conventional	ORBV	Pigmented	NA	NA	0.84	NA	NA	41	NA	NA	NA	NA	NA	NA
Conv	2018	2018 Con	2018 Con Conventional	2018 Con-1	B	28	B28	1	B28_1	Conventional	ORBV	White	25	NA	0.88	NA	NA	43	NA	NA	NA	NA	NA	NA
Conv	2018	2018 Con	2018 Con Conventional	2018 Con-2	B	28	B28	2	B28_2	Conventional	ORBV	White	16.7873	NA	0.92	NA	NA	42	NA	NA	NA	NA	NA	NA
Conv	2018	2018 Con	2018 Con Conventional	2018 Con-3	B	28	B28	3	B28_3	Conventional	ORBV	White	NA	NA	0.88	NA	NA	45	NA	NA	NA	NA	NA	NA
Conv	2018	2018 Con	2018 Con Conventional	2018 Con-1	B	29	B29	1	B29_1	Conventional	ORBV	White	25.9686	NA	0.8	NA	NA	43	NA	NA	NA	NA	NA	NA
Conv	2018	2018 Con	2018 Con Conventional	2018 Con-2	B	29	B29	2	B29_2	Conventional	ORBV	White	21.6554	NA	0.92	NA	NA	43	NA	NA	NA	NA	NA	NA
Conv	2018	2018 Con	2018 Con Conventional	2018 Con-3	B	29	B29	3	B29_3	Conventional	ORBV	White	NA	NA	0.92	NA	NA	43	NA	NA	NA	NA	NA	NA
Conv	2018	2018 Con	2018 Con Conventional	2018 Con-1	B	30	B30	1	B30_1	Conventional	ORBV	Pigmented	32.0016	NA	0.72	NA	NA	40	NA	NA	NA	NA	NA	NA
Conv	2018	2018 Con	2018 Con Conventional	2018 Con-2	B	30	B30	2	B30_2	Conventional	ORBV	Pigmented	25.9043	NA	0.8	NA	NA	40	NA	NA	NA	NA	NA	NA
Conv	2018	2018 Con	2018 Con Conventional	2018 Con-3	B	30	B30	3	B30_3	Conventional	ORBV	Pigmented	NA	NA	0.8	NA	NA	40	NA	NA	NA	NA	NA	NA
Conv	2018	2018 Con	2018 Con Conventional	2018 Con-1	B	31	B31	1	B31_1	Conventional	ORBV	Pigmented	29.1667	NA	1	NA	NA	40	NA	NA	NA	NA	NA	NA
Conv	2018	2018 Con	2018 Con Conventional	2018 Con-2	B	31	B31	2	B31_2	Conventional	ORBV	Pigmented	24.0467	NA	0.92	NA	NA	40	NA	NA	NA	NA	NA	NA
Conv	2018	2018 Con	2018 Con Conventional	2018 Con-3	B	31	B31	3	B31_3	Conventional	ORBV	Pigmented	NA	NA	1	NA	NA	39	NA	NA	NA	NA	NA	NA
Conv	2018	2018 Con	2018 Con Conventional	2018 Con-1	B	33	B33	1	B33_1	Conventional	ORBV	Pigmented	22.54	NA	0.92	NA	NA	40	NA	NA	NA	NA	NA	NA
Conv	2018	2018 Con	2018 Con Conventional	2018 Con-2	B	33	B33	2	B33_2	Conventional	ORBV	Pigmented	27.8169	NA	0.88	NA	NA	40	NA	NA	NA	NA	NA	NA
Conv	2018	2018 Con	2018 Con Conventional	2018 Con-3	B	33	B33	3	B33_3	Conventional	ORBV	Pigmented	NA	NA	0.84	NA	NA	41	NA	NA	NA	NA	NA	NA
Conv	2018	2018 Con	2018 Con Conventional	2018 Con-1	B	34	B34	1	B34_1	Conventional	ORBV	Pigmented	19.2867	NA	1	NA	NA	40	NA	NA	NA	NA	NA	NA
Conv	2018	2018 Con	2018 Con Conventional	2018 Con-2	B	34	B34	2	B34_2	Conventional	ORBV	Pigmented	24.1	NA	1	NA	NA	39	NA	NA	NA	NA	NA	NA
Conv	2018	2018 Con	2018 Con Conventional	2018 Con-3	B	34	B34	3	B34_3	Conventional	ORBV	Pigmented	NA	NA	1	NA	NA	39	NA	NA	NA	NA	NA	NA
Conv	2018	2018 Con	2018 Con Conventional	2018 Con-1	B	35	B35	1	B35_1	Conventional	ORBV	Pigmented	NA	NA	0.96	NA	NA	42	NA	NA	NA	NA	NA	NA
Conv	2018	2018 Con	2018 Con Conventional	2018 Con-2	B	35	B35	2	B35_2	Conventional	ORBV	Pigmented	15.9467	NA	0.88	NA	NA	43	NA	NA	NA	NA	NA	NA
Conv	2018	2018 Con	2018 Con Conventional	2018 Con-3	B	35	B35	3	B35_3	Conventional	ORBV	Pigmented	NA	NA	0.92	NA	NA	44	NA	NA	NA	NA	NA	NA
Conv	2018	2018 Con	2018 Con Conventional	2018 Con-1	B	36	B36	1	B36_1	Conventional	ORBV	Pigmented	33.8733	NA	0.92	NA	NA	40	NA	NA	NA	NA	NA	NA
Conv	2018	2018 Con	2018 Con Conventional	2018 Con-2	B	36	B36	2	B36_2	Conventional	ORBV	Pigmented	41.8933	NA	1	NA	NA	41	NA	NA	NA	NA	NA	NA
Conv	2018	2018 Con	2018 Con Conventional	2018 Con-3	B	36	B36	3	B36_3	Conventional	ORBV	Pigmented	NA	NA	0.92	NA	NA	41	NA	NA	NA	NA	NA	NA
Conv	2018	2018 Con	2018 Con Conventional	2018 Con-1	B	39	B39	1	B39_1	Conventional	ORBV	Pigmented	26.04	NA	0.92	NA	NA	40	NA	NA	NA	NA	NA	NA
Conv	2018	2018 Con	2018 Con Conventional	2018 Con-2	B	39	B39	2	B39_2	Conventional	ORBV	Pigmented	27.9533	NA	0.88	NA	NA	40	NA	NA	NA	NA	NA	NA
Conv	2018	2018 Con	2018 Con Conventional	2018 Con-3	B	39	B39	3	B39_3	Conventional	ORBV	Pigmented	NA	NA	0.96	NA	NA	40	NA	NA	NA	NA	NA	NA
Conv	2018	2018 Con	2018 Con Conventional	2018 Con-1	B	4	B4	1	B4_1	Conventional	ORBV	Pigmented	25.24	NA	0.92	NA	NA	43	NA	NA	NA	NA	NA	NA
Conv	2018	2018 Con	2018 Con Conventional	2018 Con-2	B	4	B4	2	B4_2	Conventional	ORBV	Pigmented	29.6686	NA	0.8	NA	NA	43	NA	NA	NA	NA	NA	NA
Conv	2018	2018 Con	2018 Con Conventional	2018 Con-3	B	4	B4	3	B4_3	Conventional	ORBV	Pigmented	NA	NA	0.92	NA	NA	42	NA	NA	NA	NA	NA	NA
Conv	2018	2018 Con	2018 Con Conventional	2018 Con-1	B	41	B41	1	B41_1	Conventional	ORBV	Pigmented	19.1257	NA	0.96	NA	NA	45	NA	NA	NA	NA	NA	NA
Conv	2018	2018 Con	2018 Con Conventional	2018 Con-3	B	41	B41	3	B41_3	Conventional	ORBV	Pigmented	NA	NA	0.96	NA	NA	42	NA	NA	NA	NA	NA	NA
Conv	2018	2018 Con	2018 Con Conventional	2018 Con-1	B	43	B43	1	B43_1	Conventional	ORBV	Pigmented	34.52	NA	0.92	NA	NA	42	NA	NA	NA	NA	NA	NA
Conv	2018	2018 Con	2018 Con Conventional	2018 Con-2	B	43	B43	2	B43_2	Conventional	ORBV	Pigmented	33.9067	NA	1	NA	NA	40	NA	NA	NA	NA	NA	NA
Conv	2018	2018 Con	2018 Con Conventional	2018 Con-3	B	43	B43	3	B43_3	Conventional	ORBV	Pigmented	NA	NA	0.92	NA	NA	41	NA	NA	NA	NA	NA	NA
Conv	2018	2018 Con	2018 Con Conventional	2018 Con-2	B	45	B45	2	B45_2	Conventional	ORBV	Pigmented	NA	NA	0.96	NA	NA	42	NA	NA	NA	NA	NA	NA
Conv	2018	2018 Con	2018 Con Conventional	2018 Con-1	B	5	B5	1	B5_1	Conventional	ORBV	Pigmented	24.0933	NA	0.88	NA	NA	39	NA	NA	NA	NA	NA	NA
Conv	2018	2018 Con	2018 Con Conventional	2018 Con-2	B	5	B5	2	B5_2	Conventional	ORBV	Pigmented	13.355	NA	0.88	NA	NA	40	NA	NA	NA	NA	NA	NA
Conv	2018	2018 Con	2018 Con Conventional	2018 Con-3	B	5	B5	3	B5_3	Conventional	ORBV	Pigmented	NA	NA	0.96	NA	NA	39	NA	NA	NA	NA	NA	NA
Conv	2018	2018 Con	2018 Con Conventional	2018 Con-1	B	53	B53	1	B53_1	Conventional	ORBV	Pigmented	32.5567	NA	0.76	NA	NA	42	NA	NA	NA	NA	NA	NA
Conv	2018	2018 Con	2018 Con Conventional	2018 Con-2	B	53	B53	2	B53_2	Conventional	ORBV	Pigmented	25.6801	NA	0.48	NA	NA	44	NA	NA	NA	NA	NA	NA
Conv	2018	2018 Con	2018 Con Conventional	2018 Con-3	B	53	B53	3	B53_3	Conventional	ORBV	Pigmented	NA	NA	0.84	NA	NA	43	NA	NA	NA	NA	NA	NA
Conv	2018	2018 Con	2018 Con Conventional	2018 Con-1	B	55	B55	1	B55_1	Conventional	ORBV	Pigmented	31.1567	NA	0.76	NA	NA	41	NA	NA	NA	NA	NA	NA
Conv	2018	2018 Con	2018 Con Conventional	2018 Con-2	B	55	B55	2	B55_2	Conventional	ORBV	Pigmented	29.34	NA	0.8	NA	NA	43	NA	NA	NA	NA	NA	NA
Conv	2018	2018 Con	2018 Con Conventional	2018 Con-3	B	55	B55	3	B55_3	Conventional	ORBV	Pigmented	NA	NA	0.84	NA	NA	43	NA	NA	NA	NA	NA	NA
Conv	2018	2018 Con	2018 Con Conventional	2018 Con-1	B	59	B59	1	B59_1	Conventional	ORBV	Pigmented	25.1323	NA	0.92	NA	NA	41	NA	NA	NA	NA	NA	NA
Conv	2018	2018 Con	2018 Con Conventional	2018 Con-2	B	59	B59	2	B59_2	Conventional	ORBV	Pigmented	18.4127	NA	1	NA	NA	40	NA	NA	NA	NA	NA	NA
Conv	2018	2018 Con	2018 Con Conventional	2018 Con-3	B	59	B59	3	B59_3	Conventional	ORBV	Pigmented	NA	NA	0.92	NA	NA	40	NA	NA	NA	NA	NA	NA
Conv	2018	2018 Con	2018 Con Conventional	2018 Con-1	B	6	B6	1	B6_1	Conventional	ORBV	Pigmented	21.2467	NA	0.96	NA	NA	41	NA	NA	NA	NA	NA	NA
Conv	2018	2018 Con	2018 Con Conventional	2018 Con-2	B	6	B6	2	B6_2	Conventional	ORBV	Pigmented	23.9333	NA	1	NA	NA	41	NA	NA	NA	NA	NA	NA
Conv	2018	2018 Con	2018 Con Conventional	2018 Con-3	B	6	B6	3	B6_3	Conventional	ORBV	Pigmented	NA	NA	0.96	NA	NA	41	NA	NA	NA	NA	NA	NA
Conv	2018	2018 Con	2018 Con Conventional	2018 Con-1	B	62	B62	1	B62_1	Conventional	ORBV	Pigmented	34.84	NA	1	NA	NA	41	NA	NA	NA	NA	NA	NA
Conv	2018	2018 Con	2018 Con Conventional	2018 Con-2	B	62	B62	2	B62_2	Conventional	ORBV	Pigmented	28.0267	NA	0.96	NA	NA	41	NA	NA	NA	NA	NA	NA
Conv	2018	2018 Con	2018 Con Conventional	2018 Con-3	B	62	B62	3	B62_3	Conventional	ORBV	Pigmented	NA	NA	0.92	NA	NA	40	NA	NA	NA	NA	NA	NA
Conv	2018	2018 Con	2018 Con Conventional	2018 Con-1	B	63	B63	1	B63_1	Conventional	ORBV	Pigmented	25.5267	NA	0.96	NA	NA	40	NA	NA	NA	NA	NA	NA
Conv	2018	2018 Con	2018 Con Conventional	2018 Con-2	B	63	B63	2	B63_2	Conventional	ORBV	Pigmented	24.5043	NA	1	NA	NA	41	NA	NA	NA	NA	NA	NA
Conv	2018	2018 Con	2018 Con Conventional	2018 Con-3	B	63	B63	3	B63_3	Conventional	ORBV	Pigmented	NA	NA	0.84	NA	NA	41	NA	NA	NA	NA	NA	NA
Conv	2018	2018 Con	2018 Con Conventional	2018 Con-1	B	64	B64	1	B64_1	Conventional	ORBV	Pigmented	27.76	NA	0.92	NA	NA	41	NA	NA	NA	NA	NA	NA
Conv	2018	2018 Con	2018 Con Conventional	2018 Con-2	B	64	B64	2	B64_2	Conventional	ORBV	Pigmented	28.3933	NA	0.92	NA	NA	41	NA	NA	NA	NA	NA	NA
Conv	2018	2018 Con	2018 Con Conventional	2018 Con-3	B	64	B64	3	B64_3	Conventional	ORBV	Pigmented	NA	NA	1	NA	NA	42	NA	NA	NA	NA	NA	NA
Conv	2018	2018 Con	2018 Con Conventional	2018 Con-1	B	66	B66	1	B66_1	Conventional	ORBV	Pigmented	16.6635	NA	0.96	NA	NA	42	NA	NA	NA	NA	NA	NA
Conv	2018	2018 Con	2018 Con Conventional	2018 Con-2	B	66	B66	2	B66_2	Conventional	ORBV	Pigmented	35.44	NA	0.88	NA	NA	42	NA	NA	NA	NA	NA	NA
Conv	2018	2018 Con	2018 Con Conventional	2018 Con-3	B	66	B66	3	B66_3	Conventional	ORBV	Pigmented	NA	NA	0.96	NA	NA	40	NA	NA	NA	NA	NA	NA
Conv	2018	2018 Con	2018 Con Conventional	2018 Con-1	B	69	B69	1	B69_1	Conventional	ORBV	Pigmented	25.6733	NA	0.96	NA	NA	42	NA	NA	NA	NA	NA	NA
Conv	2018	2018 Con	2018 Con Conventional	2018 Con-2	B	69	B69	2	B69_2	Conventional	ORBV	Pigmented	32.3667	NA	1	NA	NA	45	NA	NA	NA	NA	NA	NA
Conv	2018	2018 Con	2018 Con Conventional	2018 Con-3	B	69	B69	3	B69_3	Conventional	ORBV	Pigmented	NA	NA	0.92	NA	NA	43	NA	NA	NA	NA	NA	NA
Conv	2018	2018 Con	2018 Con Conventional	2018 Con-1	B	73	B73	1	B73_1	Conventional	ORBV	Pigmented	31.7533	NA	1	NA	NA	40	NA	NA	NA	NA	NA	NA
Conv	2018	2018 Con	2018 Con Conventional	2018 Con-2	B	73	B73	2	B73_2	Conventional	ORBV	Pigmented	19.59	NA	0.96	NA	NA	43	NA	NA	NA	NA	NA	NA
Conv	2018	2018 Con	2018 Con Conventional	2018 Con-3	B	73	B73	3	B73_3	Conventional	ORBV	Pigmented	NA	NA	0.92	NA	NA	42	NA	NA	NA	NA	NA	NA
Conv	2018	2018 Con	2018 Con Conventional	2018 Con-1	B	78	B78	1	B78_1	Conventional	ORBV	White	18.5467	NA	0.88	NA	NA	46	NA	NA	NA	NA	NA	NA
Conv	2018	2018 Con	2018 Con Conventional	2018 Con-2	B	78	B78	2	B78_2	Conventional	ORBV	White	16.7558	NA	0.88	NA	NA	45	NA	NA	NA	NA	NA	NA
Conv	2018	2018 Con	2018 Con Conventional	2018 Con-3	B	78	B78	3	B78_3	Conventional	ORBV	White	NA	NA	0.72	NA	NA	46	NA	NA	NA	NA	NA	NA
Conv	2018	2018 Con	2018 Con Conventional	2018 Con-1	B	79	B79	1	B79_1	Conventional	ORBV	Pigmented	27.64	NA	1	NA	NA	39	NA	NA	NA	NA	NA	NA
Conv	2018	2018 Con	2018 Con Conventional	2018 Con-2	B	79	B79	2	B79_2	Conventional	ORBV	Pigmented	28.5467	NA	1	NA	NA	39	NA	NA	NA	NA	NA	NA
Conv	2018	2018 Con	2018 Con Conventional	2018 Con-3	B	79	B79	3	B79_3	Conventional	ORBV	Pigmented	NA	NA	1	NA	NA	40	NA	NA	NA	NA	NA	NA
Conv	2018	2018 Con	2018 Con Conventional	2018 Con-1	B	82	B82	1	B82_1	Conventional	ORBV	Pigmented	20.3	NA	1	NA	NA	39	NA	NA	NA	NA	NA	NA
Conv	2018	2018 Con	2018 Con Conventional	2018 Con-2	B	82	B82	2	B82_2	Conventional	ORBV	Pigmented	32.0114	NA	0.92	NA	NA	38	NA	NA	NA	NA	NA	NA
Conv	2018	2018 Con	2018 Con Conventional	2018 Con-3	B	82	B82	3	B82_3	Conventional	ORBV	Pigmented	NA	NA	0.96	NA	NA	40	NA	NA	NA	NA	NA	NA
Conv	2018	2018 Con	2018 Con Conventional	2018 Con-1	B	84	B84	1	B84_1	Conventional	ORBV	Pigmented	35.89	NA	0.88	NA	NA	40	NA	NA	NA	NA	NA	NA
Conv	2018	2018 Con	2018 Con Conventional	2018 Con-2	B	84	B84	2	B84_2	Conventional	ORBV	Pigmented	36.3467	NA	1	NA	NA	41	NA	NA	NA	NA	NA	NA
Conv	2018	2018 Con	2018 Con Conventional	2018 Con-3	B	84	B84	3	B84_3	Conventional	ORBV	Pigmented	NA	NA	0.92	NA	NA	40	NA	NA	NA	NA	NA	NA
Conv	2018	2018 Con	2018 Con Conventional	2018 Con-1	B	86	B86	1	B86_1	Conventional	ORBV	Pigmented	38.3092	NA	1	NA	NA	42	NA	NA	NA	NA	NA	NA
Conv	2018	2018 Con	2018 Con Conventional	2018 Con-2	B	86	B86	2	B86_2	Conventional	ORBV	Pigmented	22.5543	NA	0.88	NA	NA	43	NA	NA	NA	NA	NA	NA
Conv	2018	2018 Con	2018 Con Conventional	2018 Con-3	B	86	B86	3	B86_3	Conventional	ORBV	Pigmented	NA	NA	0.96	NA	NA	42	NA	NA	NA	NA	NA	NA
Conv	2018	2018 Con	2018 Con Conventional	2018 Con-1	B	87	B87	1	B87_1	Conventional	ORBV	White	26.4933	NA	0.88	NA	NA	43	NA	NA	NA	NA	NA	NA
Conv	2018	2018 Con	2018 Con Conventional	2018 Con-3	B	87	B87	3	B87_3	Conventional	ORBV	White	NA	NA	0.84	NA	NA	41	NA	NA	NA	NA	NA	NA
Conv	2018	2018 Con	2018 Con Conventional	2018 Con-1	B	89	B89	1	B89_1	Conventional	ORBV	Pigmented	NA	NA	0.96	NA	NA	41	NA	NA	NA	NA	NA	NA
Conv	2018	2018 Con	2018 Con Conventional	2018 Con-2	B	89	B89	2	B89_2	Conventional	ORBV	Pigmented	32.3067	NA	1	NA	NA	39	NA	NA	NA	NA	NA	NA
Conv	2018	2018 Con	2018 Con Conventional	2018 Con-3	B	89	B89	3	B89_3	Conventional	ORBV	Pigmented	NA	NA	0.96	NA	NA	39	NA	NA	NA	NA	NA	NA
Conv	2018	2018 Con	2018 Con Conventional	2018 Con-1	B	91	B91	1	B91_1	Conventional	ORBV	Pigmented	28.8667	NA	0.76	NA	NA	42	NA	NA	NA	NA	NA	NA
Conv	2018	2018 Con	2018 Con Conventional	2018 Con-2	B	91	B91	2	B91_2	Conventional	ORBV	Pigmented	37.9151	NA	0.48	NA	NA	40	NA	NA	NA	NA	NA	NA
Conv	2018	2018 Con	2018 Con Conventional	2018 Con-3	B	91	B91	3	B91_3	Conventional	ORBV	Pigmented	NA	NA	0.68	NA	NA	40	NA	NA	NA	NA	NA	NA
Conv	2018	2018 Con	2018 Con Conventional	2018 Con-1	B	92	B92	1	B92_1	Conventional	ORBV	White	17.8733	NA	0.88	NA	NA	41	NA	NA	NA	NA	NA	NA
Conv	2018	2018 Con	2018 Con Conventional	2018 Con-2	B	92	B92	2	B92_2	Conventional	ORBV	White	22.7133	NA	0.96	NA	NA	41	NA	NA	NA	NA	NA	NA
Conv	2018	2018 Con	2018 Con Conventional	2018 Con-3	B	92	B92	3	B92_3	Conventional	ORBV	White	NA	NA	0.96	NA	NA	42	NA	NA	NA	NA	NA	NA
Conv	2018	2018 Con	2018 Con Conventional	2018 Con-1	B	96	B96	1	B96_1	Conventional	ORBV	Pigmented	27.4067	NA	0.92	NA	NA	40	NA	NA	NA	NA	NA	NA
Conv	2018	2018 Con	2018 Con Conventional	2018 Con-2	B	96	B96	2	B96_2	Conventional	ORBV	Pigmented	24.3067	NA	1	NA	NA	40	NA	NA	NA	NA	NA	NA
Conv	2018	2018 Con	2018 Con Conventional	2018 Con-3	B	96	B96	3	B96_3	Conventional	ORBV	Pigmented	NA	NA	0.96	NA	NA	40	NA	NA	NA	NA	NA	NA
Conv	2018	2018 Con	2018 Con Conventional	2018 Con-1	B	98	B98	1	B98_1	Conventional	ORBV	Pigmented	27.2734	NA	1	NA	NA	42	NA	NA	NA	NA	NA	NA
Conv	2018	2018 Con	2018 Con Conventional	2018 Con-2	B	98	B98	2	B98_2	Conventional	ORBV	Pigmented	23.7067	NA	0.96	NA	NA	41	NA	NA	NA	NA	NA	NA
Conv	2018	2018 Con	2018 Con Conventional	2018 Con-3	B	98	B98	3	B98_3	Conventional	ORBV	Pigmented	NA	NA	1	NA	NA	40	NA	NA	NA	NA	NA	NA
Conv	2018	2018 Con	2018 Con Conventional	2018 Con-1	D	1	D1	1	D1_1	Conventional	HYPR	Pigmented	25.5867	NA	0.88	NA	NA	41	NA	NA	NA	NA	NA	NA
Conv	2018	2018 Con	2018 Con Conventional	2018 Con-2	D	1	D1	2	D1_2	Conventional	HYPR	Pigmented	30.44	NA	0.92	NA	NA	40	NA	NA	NA	NA	NA	NA
Conv	2018	2018 Con	2018 Con Conventional	2018 Con-3	D	1	D1	3	D1_3	Conventional	HYPR	Pigmented	NA	NA	0.8	NA	NA	40	NA	NA	NA	NA	NA	NA
Conv	2018	2018 Con	2018 Con Conventional	2018 Con-1	D	100	D100	1	D100_1	Conventional	HYPR	Pigmented	26.7525	NA	0.96	NA	NA	41	NA	NA	NA	NA	NA	NA
Conv	2018	2018 Con	2018 Con Conventional	2018 Con-2	D	100	D100	2	D100_2	Conventional	HYPR	Pigmented	27.5733	NA	0.88	NA	NA	41	NA	NA	NA	NA	NA	NA
Conv	2018	2018 Con	2018 Con Conventional	2018 Con-3	D	100	D100	3	D100_3	Conventional	HYPR	Pigmented	NA	NA	0.92	NA	NA	41	NA	NA	NA	NA	NA	NA
Conv	2018	2018 Con	2018 Con Conventional	2018 Con-1	D	102	D102	1	D102_1	Conventional	HYPR	White	36.5267	NA	0.8	NA	NA	41	NA	NA	NA	NA	NA	NA
Conv	2018	2018 Con	2018 Con Conventional	2018 Con-2	D	102	D102	2	D102_2	Conventional	HYPR	White	27.5323	NA	0.84	NA	NA	43	NA	NA	NA	NA	NA	NA
Conv	2018	2018 Con	2018 Con Conventional	2018 Con-3	D	102	D102	3	D102_3	Conventional	HYPR	White	NA	NA	0.92	NA	NA	43	NA	NA	NA	NA	NA	NA
Conv	2018	2018 Con	2018 Con Conventional	2018 Con-1	D	104	D104	1	D104_1	Conventional	HYPR	Pigmented	29.2667	NA	0.88	NA	NA	40	NA	NA	NA	NA	NA	NA
Conv	2018	2018 Con	2018 Con Conventional	2018 Con-2	D	104	D104	2	D104_2	Conventional	HYPR	Pigmented	35.8533	NA	0.96	NA	NA	41	NA	NA	NA	NA	NA	NA
Conv	2018	2018 Con	2018 Con Conventional	2018 Con-3	D	104	D104	3	D104_3	Conventional	HYPR	Pigmented	NA	NA	0.84	NA	NA	41	NA	NA	NA	NA	NA	NA
Conv	2018	2018 Con	2018 Con Conventional	2018 Con-1	D	105	D105	1	D105_1	Conventional	HYPR	Pigmented	40.06	NA	0.96	NA	NA	42	NA	NA	NA	NA	NA	NA
Conv	2018	2018 Con	2018 Con Conventional	2018 Con-2	D	105	D105	2	D105_2	Conventional	HYPR	Pigmented	30.9525	NA	0.96	NA	NA	42	NA	NA	NA	NA	NA	NA
Conv	2018	2018 Con	2018 Con Conventional	2018 Con-3	D	105	D105	3	D105_3	Conventional	HYPR	Pigmented	NA	NA	0.96	NA	NA	43	NA	NA	NA	NA	NA	NA
Conv	2018	2018 Con	2018 Con Conventional	2018 Con-1	D	106	D106	1	D106_1	Conventional	HYPR	White	31.82	NA	0.72	NA	NA	43	NA	NA	NA	NA	NA	NA
Conv	2018	2018 Con	2018 Con Conventional	2018 Con-2	D	106	D106	2	D106_2	Conventional	HYPR	White	28.0275	NA	0.84	NA	NA	43	NA	NA	NA	NA	NA	NA
Conv	2018	2018 Con	2018 Con Conventional	2018 Con-3	D	106	D106	3	D106_3	Conventional	HYPR	White	NA	NA	0.68	NA	NA	43	NA	NA	NA	NA	NA	NA
Conv	2018	2018 Con	2018 Con Conventional	2018 Con-1	D	112	D112	1	D112_1	Conventional	HYPR	Pigmented	25.7733	NA	1	NA	NA	44	NA	NA	NA	NA	NA	NA
Conv	2018	2018 Con	2018 Con Conventional	2018 Con-2	D	112	D112	2	D112_2	Conventional	HYPR	Pigmented	30.3246	NA	0.8	NA	NA	43	NA	NA	NA	NA	NA	NA
Conv	2018	2018 Con	2018 Con Conventional	2018 Con-3	D	112	D112	3	D112_3	Conventional	HYPR	Pigmented	NA	NA	0.96	NA	NA	45	NA	NA	NA	NA	NA	NA
Conv	2018	2018 Con	2018 Con Conventional	2018 Con-1	D	114	D114	1	D114_1	Conventional	HYPR	Pigmented	26.64	NA	0.84	NA	NA	43	NA	NA	NA	NA	NA	NA
Conv	2018	2018 Con	2018 Con Conventional	2018 Con-2	D	114	D114	2	D114_2	Conventional	HYPR	Pigmented	28.02	NA	0.96	NA	NA	40	NA	NA	NA	NA	NA	NA
Conv	2018	2018 Con	2018 Con Conventional	2018 Con-3	D	114	D114	3	D114_3	Conventional	HYPR	Pigmented	NA	NA	0.8	NA	NA	41	NA	NA	NA	NA	NA	NA
Conv	2018	2018 Con	2018 Con Conventional	2018 Con-1	D	115	D115	1	D115_1	Conventional	HYPR	Pigmented	36.665	NA	0.56	NA	NA	41	NA	NA	NA	NA	NA	NA
Conv	2018	2018 Con	2018 Con Conventional	2018 Con-2	D	115	D115	2	D115_2	Conventional	HYPR	Pigmented	37	NA	0.92	NA	NA	39	NA	NA	NA	NA	NA	NA
Conv	2018	2018 Con	2018 Con Conventional	2018 Con-3	D	115	D115	3	D115_3	Conventional	HYPR	Pigmented	NA	NA	0.52	NA	NA	41	NA	NA	NA	NA	NA	NA
Conv	2018	2018 Con	2018 Con Conventional	2018 Con-1	D	116	D116	1	D116_1	Conventional	HYPR	Pigmented	27.9933	NA	0.92	NA	NA	43	NA	NA	NA	NA	NA	NA
Conv	2018	2018 Con	2018 Con Conventional	2018 Con-2	D	116	D116	2	D116_2	Conventional	HYPR	Pigmented	38.84	NA	0.96	NA	NA	43	NA	NA	NA	NA	NA	NA
Conv	2018	2018 Con	2018 Con Conventional	2018 Con-3	D	116	D116	3	D116_3	Conventional	HYPR	Pigmented	NA	NA	0.88	NA	NA	41	NA	NA	NA	NA	NA	NA
Conv	2018	2018 Con	2018 Con Conventional	2018 Con-1	D	119	D119	1	D119_1	Conventional	HYPR	White	23.02	NA	0.96	NA	NA	43	NA	NA	NA	NA	NA	NA
Conv	2018	2018 Con	2018 Con Conventional	2018 Con-2	D	119	D119	2	D119_2	Conventional	HYPR	White	23.7333	NA	0.8	NA	NA	43	NA	NA	NA	NA	NA	NA
Conv	2018	2018 Con	2018 Con Conventional	2018 Con-3	D	119	D119	3	D119_3	Conventional	HYPR	White	NA	NA	0.8	NA	NA	43	NA	NA	NA	NA	NA	NA
Conv	2018	2018 Con	2018 Con Conventional	2018 Con-1	D	120	D120	1	D120_1	Conventional	HYPR	Pigmented	24.0067	NA	0.68	NA	NA	43	NA	NA	NA	NA	NA	NA
Conv	2018	2018 Con	2018 Con Conventional	2018 Con-2	D	120	D120	2	D120_2	Conventional	HYPR	Pigmented	21.7246	NA	0.56	NA	NA	43	NA	NA	NA	NA	NA	NA
Conv	2018	2018 Con	2018 Con Conventional	2018 Con-3	D	120	D120	3	D120_3	Conventional	HYPR	Pigmented	NA	NA	0.8	NA	NA	45	NA	NA	NA	NA	NA	NA
Conv	2018	2018 Con	2018 Con Conventional	2018 Con-1	D	122	D122	1	D122_1	Conventional	HYPR	White	24.29	NA	0.76	NA	NA	47	NA	NA	NA	NA	NA	NA
Conv	2018	2018 Con	2018 Con Conventional	2018 Con-2	D	122	D122	2	D122_2	Conventional	HYPR	White	27.9901	NA	0.32	NA	NA	48	NA	NA	NA	NA	NA	NA
Conv	2018	2018 Con	2018 Con Conventional	2018 Con-3	D	122	D122	3	D122_3	Conventional	HYPR	White	NA	NA	0.76	NA	NA	46	NA	NA	NA	NA	NA	NA
Conv	2018	2018 Con	2018 Con Conventional	2018 Con-1	D	123	D123	1	D123_1	Conventional	HYPR	Pigmented	36.5946	NA	0.72	NA	NA	41	NA	NA	NA	NA	NA	NA
Conv	2018	2018 Con	2018 Con Conventional	2018 Con-2	D	123	D123	2	D123_2	Conventional	HYPR	Pigmented	32.34	NA	0.64	NA	NA	43	NA	NA	NA	NA	NA	NA
Conv	2018	2018 Con	2018 Con Conventional	2018 Con-3	D	123	D123	3	D123_3	Conventional	HYPR	Pigmented	NA	NA	0.76	NA	NA	42	NA	NA	NA	NA	NA	NA
Conv	2018	2018 Con	2018 Con Conventional	2018 Con-1	D	124	D124	1	D124_1	Conventional	HYPR	White	14.24	NA	0.68	NA	NA	46	NA	NA	NA	NA	NA	NA
Conv	2018	2018 Con	2018 Con Conventional	2018 Con-2	D	124	D124	2	D124_2	Conventional	HYPR	White	28.6401	NA	0.48	NA	NA	43	NA	NA	NA	NA	NA	NA
Conv	2018	2018 Con	2018 Con Conventional	2018 Con-3	D	124	D124	3	D124_3	Conventional	HYPR	White	NA	NA	0.72	NA	NA	46	NA	NA	NA	NA	NA	NA
Conv	2018	2018 Con	2018 Con Conventional	2018 Con-1	D	125	D125	1	D125_1	Conventional	HYPR	White	36.8543	NA	0.84	NA	NA	43	NA	NA	NA	NA	NA	NA
Conv	2018	2018 Con	2018 Con Conventional	2018 Con-2	D	125	D125	2	D125_2	Conventional	HYPR	White	31.8933	NA	1	NA	NA	44	NA	NA	NA	NA	NA	NA
Conv	2018	2018 Con	2018 Con Conventional	2018 Con-3	D	125	D125	3	D125_3	Conventional	HYPR	White	NA	NA	0.92	NA	NA	43	NA	NA	NA	NA	NA	NA
Conv	2018	2018 Con	2018 Con Conventional	2018 Con-1	D	128	D128	1	D128_1	Conventional	HYPR	Pigmented	33.04	NA	0.92	NA	NA	41	NA	NA	NA	NA	NA	NA
Conv	2018	2018 Con	2018 Con Conventional	2018 Con-2	D	128	D128	2	D128_2	Conventional	HYPR	Pigmented	32.3775	NA	0.92	NA	NA	43	NA	NA	NA	NA	NA	NA
Conv	2018	2018 Con	2018 Con Conventional	2018 Con-3	D	128	D128	3	D128_3	Conventional	HYPR	Pigmented	NA	NA	0.88	NA	NA	42	NA	NA	NA	NA	NA	NA
Conv	2018	2018 Con	2018 Con Conventional	2018 Con-1	D	129	D129	1	D129_1	Conventional	HYPR	White	20.99	NA	0.76	NA	NA	46	NA	NA	NA	NA	NA	NA
Conv	2018	2018 Con	2018 Con Conventional	2018 Con-2	D	129	D129	2	D129_2	Conventional	HYPR	White	36.6472	NA	0.72	NA	NA	43	NA	NA	NA	NA	NA	NA
Conv	2018	2018 Con	2018 Con Conventional	2018 Con-3	D	129	D129	3	D129_3	Conventional	HYPR	White	NA	NA	0.8	NA	NA	43	NA	NA	NA	NA	NA	NA
Conv	2018	2018 Con	2018 Con Conventional	2018 Con-1	D	13	D13	1	D13_1	Conventional	HYPR	Pigmented	29.8867	NA	0.72	NA	NA	43	NA	NA	NA	NA	NA	NA
Conv	2018	2018 Con	2018 Con Conventional	2018 Con-2	D	13	D13	2	D13_2	Conventional	HYPR	Pigmented	35.2114	NA	0.84	NA	NA	41	NA	NA	NA	NA	NA	NA
Conv	2018	2018 Con	2018 Con Conventional	2018 Con-3	D	13	D13	3	D13_3	Conventional	HYPR	Pigmented	NA	NA	0.8	NA	NA	40	NA	NA	NA	NA	NA	NA
Conv	2018	2018 Con	2018 Con Conventional	2018 Con-1	D	131	D131	1	D131_1	Conventional	HYPR	Pigmented	41.18	NA	0.92	NA	NA	41	NA	NA	NA	NA	NA	NA
Conv	2018	2018 Con	2018 Con Conventional	2018 Con-2	D	131	D131	2	D131_2	Conventional	HYPR	Pigmented	32.1257	NA	0.68	NA	NA	42	NA	NA	NA	NA	NA	NA
Conv	2018	2018 Con	2018 Con Conventional	2018 Con-3	D	131	D131	3	D131_3	Conventional	HYPR	Pigmented	NA	NA	0.76	NA	NA	43	NA	NA	NA	NA	NA	NA
Conv	2018	2018 Con	2018 Con Conventional	2018 Con-1	D	132	D132	1	D132_1	Conventional	HYPR	White	12.34	NA	0.56	NA	NA	45	NA	NA	NA	NA	NA	NA
Conv	2018	2018 Con	2018 Con Conventional	2018 Con-2	D	132	D132	2	D132_2	Conventional	HYPR	White	15.4477	NA	0.68	NA	NA	44	NA	NA	NA	NA	NA	NA
Conv	2018	2018 Con	2018 Con Conventional	2018 Con-3	D	132	D132	3	D132_3	Conventional	HYPR	White	NA	NA	0.48	NA	NA	45	NA	NA	NA	NA	NA	NA
Conv	2018	2018 Con	2018 Con Conventional	2018 Con-1	D	135	D135	1	D135_1	Conventional	HYPR	Pigmented	18.3186	NA	0.56	NA	NA	45	NA	NA	NA	NA	NA	NA
Conv	2018	2018 Con	2018 Con Conventional	2018 Con-2	D	135	D135	2	D135_2	Conventional	HYPR	Pigmented	19.5533	NA	0.8	NA	NA	43	NA	NA	NA	NA	NA	NA
Conv	2018	2018 Con	2018 Con Conventional	2018 Con-3	D	135	D135	3	D135_3	Conventional	HYPR	Pigmented	NA	NA	0.8	NA	NA	45	NA	NA	NA	NA	NA	NA
Conv	2018	2018 Con	2018 Con Conventional	2018 Con-1	D	136	D136	1	D136_1	Conventional	HYPR	White	18.5775	NA	0.76	NA	NA	42	NA	NA	NA	NA	NA	NA
Conv	2018	2018 Con	2018 Con Conventional	2018 Con-2	D	136	D136	2	D136_2	Conventional	HYPR	White	24.9267	NA	0.84	NA	NA	43	NA	NA	NA	NA	NA	NA
Conv	2018	2018 Con	2018 Con Conventional	2018 Con-3	D	136	D136	3	D136_3	Conventional	HYPR	White	NA	NA	0.84	NA	NA	42	NA	NA	NA	NA	NA	NA
Conv	2018	2018 Con	2018 Con Conventional	2018 Con-1	D	139	D139	1	D139_1	Conventional	HYPR	White	40.2169	NA	0.96	NA	NA	41	NA	NA	NA	NA	NA	NA
Conv	2018	2018 Con	2018 Con Conventional	2018 Con-2	D	139	D139	2	D139_2	Conventional	HYPR	White	34.0333	NA	1	NA	NA	46	NA	NA	NA	NA	NA	NA
Conv	2018	2018 Con	2018 Con Conventional	2018 Con-3	D	139	D139	3	D139_3	Conventional	HYPR	White	NA	NA	1	NA	NA	43	NA	NA	NA	NA	NA	NA
Conv	2018	2018 Con	2018 Con Conventional	2018 Con-1	D	14	D14	1	D14_1	Conventional	HYPR	Pigmented	31.9257	NA	0.84	NA	NA	39	NA	NA	NA	NA	NA	NA
Conv	2018	2018 Con	2018 Con Conventional	2018 Con-2	D	14	D14	2	D14_2	Conventional	HYPR	Pigmented	39.3972	NA	0.92	NA	NA	39	NA	NA	NA	NA	NA	NA
Conv	2018	2018 Con	2018 Con Conventional	2018 Con-3	D	14	D14	3	D14_3	Conventional	HYPR	Pigmented	NA	NA	0.88	NA	NA	39	NA	NA	NA	NA	NA	NA
Conv	2018	2018 Con	2018 Con Conventional	2018 Con-1	D	141	D141	1	D141_1	Conventional	HYPR	White	23.09	NA	0.6	NA	NA	43	NA	NA	NA	NA	NA	NA
Conv	2018	2018 Con	2018 Con Conventional	2018 Con-2	D	141	D141	2	D141_2	Conventional	HYPR	White	22.39	NA	0.68	NA	NA	43	NA	NA	NA	NA	NA	NA
Conv	2018	2018 Con	2018 Con Conventional	2018 Con-3	D	141	D141	3	D141_3	Conventional	HYPR	White	NA	NA	0.44	NA	NA	43	NA	NA	NA	NA	NA	NA
Conv	2018	2018 Con	2018 Con Conventional	2018 Con-1	D	142	D142	1	D142_1	Conventional	HYPR	White	36.0043	NA	1	NA	NA	42	NA	NA	NA	NA	NA	NA
Conv	2018	2018 Con	2018 Con Conventional	2018 Con-2	D	142	D142	2	D142_2	Conventional	HYPR	White	28.12	NA	0.96	NA	NA	42	NA	NA	NA	NA	NA	NA
Conv	2018	2018 Con	2018 Con Conventional	2018 Con-3	D	142	D142	3	D142_3	Conventional	HYPR	White	NA	NA	0.8	NA	NA	43	NA	NA	NA	NA	NA	NA
Conv	2018	2018 Con	2018 Con Conventional	2018 Con-1	D	144	D144	1	D144_1	Conventional	HYPR	Pigmented	34.4016	NA	0.96	NA	NA	41	NA	NA	NA	NA	NA	NA
Conv	2018	2018 Con	2018 Con Conventional	2018 Con-2	D	144	D144	2	D144_2	Conventional	HYPR	Pigmented	32.64	NA	1	NA	NA	40	NA	NA	NA	NA	NA	NA
Conv	2018	2018 Con	2018 Con Conventional	2018 Con-3	D	144	D144	3	D144_3	Conventional	HYPR	Pigmented	NA	NA	0.92	NA	NA	42	NA	NA	NA	NA	NA	NA
Conv	2018	2018 Con	2018 Con Conventional	2018 Con-1	D	145	D145	1	D145_1	Conventional	HYPR	Pigmented	28.0043	NA	0.88	NA	NA	41	NA	NA	NA	NA	NA	NA
Conv	2018	2018 Con	2018 Con Conventional	2018 Con-2	D	145	D145	2	D145_2	Conventional	HYPR	Pigmented	32.2267	NA	0.92	NA	NA	43	NA	NA	NA	NA	NA	NA
Conv	2018	2018 Con	2018 Con Conventional	2018 Con-3	D	145	D145	3	D145_3	Conventional	HYPR	Pigmented	NA	NA	0.96	NA	NA	42	NA	NA	NA	NA	NA	NA
Conv	2018	2018 Con	2018 Con Conventional	2018 Con-1	D	149	D149	1	D149_1	Conventional	HYPR	Pigmented	26.8631	NA	0.6	NA	NA	42	NA	NA	NA	NA	NA	NA
Conv	2018	2018 Con	2018 Con Conventional	2018 Con-2	D	149	D149	2	D149_2	Conventional	HYPR	Pigmented	26.0067	NA	0.92	NA	NA	42	NA	NA	NA	NA	NA	NA
Conv	2018	2018 Con	2018 Con Conventional	2018 Con-3	D	149	D149	3	D149_3	Conventional	HYPR	Pigmented	NA	NA	0.8	NA	NA	40	NA	NA	NA	NA	NA	NA
Conv	2018	2018 Con	2018 Con Conventional	2018 Con-1	D	151	D151	1	D151_1	Conventional	HYPR	Pigmented	25.5667	NA	0.8	NA	NA	40	NA	NA	NA	NA	NA	NA
Conv	2018	2018 Con	2018 Con Conventional	2018 Con-2	D	151	D151	2	D151_2	Conventional	HYPR	Pigmented	25.5133	NA	0.92	NA	NA	41	NA	NA	NA	NA	NA	NA
Conv	2018	2018 Con	2018 Con Conventional	2018 Con-3	D	151	D151	3	D151_3	Conventional	HYPR	Pigmented	NA	NA	0.84	NA	NA	40	NA	NA	NA	NA	NA	NA
Conv	2018	2018 Con	2018 Con Conventional	2018 Con-1	D	153	D153	1	D153_1	Conventional	HYPR	White	29.94	NA	0.96	NA	NA	43	NA	NA	NA	NA	NA	NA
Conv	2018	2018 Con	2018 Con Conventional	2018 Con-2	D	153	D153	2	D153_2	Conventional	HYPR	White	27.9554	NA	0.64	NA	NA	42	NA	NA	NA	NA	NA	NA
Conv	2018	2018 Con	2018 Con Conventional	2018 Con-3	D	153	D153	3	D153_3	Conventional	HYPR	White	NA	NA	0.52	NA	NA	42	NA	NA	NA	NA	NA	NA
Conv	2018	2018 Con	2018 Con Conventional	2018 Con-1	D	154	D154	1	D154_1	Conventional	HYPR	Pigmented	25.8533	NA	0.68	NA	NA	42	NA	NA	NA	NA	NA	NA
Conv	2018	2018 Con	2018 Con Conventional	2018 Con-2	D	154	D154	2	D154_2	Conventional	HYPR	Pigmented	38.2323	NA	0.56	NA	NA	42	NA	NA	NA	NA	NA	NA
Conv	2018	2018 Con	2018 Con Conventional	2018 Con-3	D	154	D154	3	D154_3	Conventional	HYPR	Pigmented	NA	NA	0.88	NA	NA	42	NA	NA	NA	NA	NA	NA
Conv	2018	2018 Con	2018 Con Conventional	2018 Con-1	D	157	D157	1	D157_1	Conventional	HYPR	Pigmented	16.8933	NA	0.64	NA	NA	45	NA	NA	NA	NA	NA	NA
Conv	2018	2018 Con	2018 Con Conventional	2018 Con-2	D	157	D157	2	D157_2	Conventional	HYPR	Pigmented	27.9472	NA	0.76	NA	NA	43	NA	NA	NA	NA	NA	NA
Conv	2018	2018 Con	2018 Con Conventional	2018 Con-3	D	157	D157	3	D157_3	Conventional	HYPR	Pigmented	NA	NA	0.92	NA	NA	41	NA	NA	NA	NA	NA	NA
Conv	2018	2018 Con	2018 Con Conventional	2018 Con-1	D	159	D159	1	D159_1	Conventional	HYPR	Pigmented	32.3333	NA	1	NA	NA	39	NA	NA	NA	NA	NA	NA
Conv	2018	2018 Con	2018 Con Conventional	2018 Con-3	D	159	D159	3	D159_3	Conventional	HYPR	Pigmented	NA	NA	0.96	NA	NA	40	NA	NA	NA	NA	NA	NA
Conv	2018	2018 Con	2018 Con Conventional	2018 Con-1	D	160	D160	1	D160_1	Conventional	HYPR	Pigmented	31.8775	NA	0.84	NA	NA	41	NA	NA	NA	NA	NA	NA
Conv	2018	2018 Con	2018 Con Conventional	2018 Con-2	D	160	D160	2	D160_2	Conventional	HYPR	Pigmented	31.7467	NA	0.88	NA	NA	42	NA	NA	NA	NA	NA	NA
Conv	2018	2018 Con	2018 Con Conventional	2018 Con-3	D	160	D160	3	D160_3	Conventional	HYPR	Pigmented	NA	NA	0.84	NA	NA	43	NA	NA	NA	NA	NA	NA
Conv	2018	2018 Con	2018 Con Conventional	2018 Con-1	D	164	D164	1	D164_1	Conventional	HYPR	Pigmented	30.7757	NA	0.72	NA	NA	41	NA	NA	NA	NA	NA	NA
Conv	2018	2018 Con	2018 Con Conventional	2018 Con-2	D	164	D164	2	D164_2	Conventional	HYPR	Pigmented	26.34	NA	0.96	NA	NA	41	NA	NA	NA	NA	NA	NA
Conv	2018	2018 Con	2018 Con Conventional	2018 Con-3	D	164	D164	3	D164_3	Conventional	HYPR	Pigmented	NA	NA	0.72	NA	NA	44	NA	NA	NA	NA	NA	NA
Conv	2018	2018 Con	2018 Con Conventional	2018 Con-1	D	165	D165	1	D165_1	Conventional	HYPR	Pigmented	26.16	NA	0.92	NA	NA	43	NA	NA	NA	NA	NA	NA
Conv	2018	2018 Con	2018 Con Conventional	2018 Con-2	D	165	D165	2	D165_2	Conventional	HYPR	Pigmented	29.86	NA	0.92	NA	NA	42	NA	NA	NA	NA	NA	NA
Conv	2018	2018 Con	2018 Con Conventional	2018 Con-3	D	165	D165	3	D165_3	Conventional	HYPR	Pigmented	NA	NA	1	NA	NA	42	NA	NA	NA	NA	NA	NA
Conv	2018	2018 Con	2018 Con Conventional	2018 Con-1	D	168	D168	1	D168_1	Conventional	HYPR	Pigmented	29.2	NA	0.84	NA	NA	44	NA	NA	NA	NA	NA	NA
Conv	2018	2018 Con	2018 Con Conventional	2018 Con-2	D	168	D168	2	D168_2	Conventional	HYPR	Pigmented	25.8631	NA	0.68	NA	NA	43	NA	NA	NA	NA	NA	NA
Conv	2018	2018 Con	2018 Con Conventional	2018 Con-3	D	168	D168	3	D168_3	Conventional	HYPR	Pigmented	NA	NA	0.8	NA	NA	43	NA	NA	NA	NA	NA	NA
Conv	2018	2018 Con	2018 Con Conventional	2018 Con-1	D	17	D17	1	D17_1	Conventional	HYPR	Pigmented	34.28	NA	0.92	NA	NA	41	NA	NA	NA	NA	NA	NA
Conv	2018	2018 Con	2018 Con Conventional	2018 Con-2	D	17	D17	2	D17_2	Conventional	HYPR	Pigmented	35.4212	NA	0.92	NA	NA	40	NA	NA	NA	NA	NA	NA
Conv	2018	2018 Con	2018 Con Conventional	2018 Con-3	D	17	D17	3	D17_3	Conventional	HYPR	Pigmented	NA	NA	0.8	NA	NA	41	NA	NA	NA	NA	NA	NA
Conv	2018	2018 Con	2018 Con Conventional	2018 Con-1	D	170	D170	1	D170_1	Conventional	HYPR	Pigmented	20.5092	NA	0.8	NA	NA	44	NA	NA	NA	NA	NA	NA
Conv	2018	2018 Con	2018 Con Conventional	2018 Con-2	D	170	D170	2	D170_2	Conventional	HYPR	Pigmented	30.3933	NA	0.88	NA	NA	41	NA	NA	NA	NA	NA	NA
Conv	2018	2018 Con	2018 Con Conventional	2018 Con-3	D	170	D170	3	D170_3	Conventional	HYPR	Pigmented	NA	NA	0.84	NA	NA	41	NA	NA	NA	NA	NA	NA
Conv	2018	2018 Con	2018 Con Conventional	2018 Con-1	D	172	D172	1	D172_1	Conventional	HYPR	Pigmented	29.5733	NA	1	NA	NA	41	NA	NA	NA	NA	NA	NA
Conv	2018	2018 Con	2018 Con Conventional	2018 Con-2	D	172	D172	2	D172_2	Conventional	HYPR	Pigmented	31.38	NA	0.92	NA	NA	39	NA	NA	NA	NA	NA	NA
Conv	2018	2018 Con	2018 Con Conventional	2018 Con-3	D	172	D172	3	D172_3	Conventional	HYPR	Pigmented	NA	NA	0.92	NA	NA	40	NA	NA	NA	NA	NA	NA
Conv	2018	2018 Con	2018 Con Conventional	2018 Con-1	D	176	D176	1	D176_1	Conventional	HYPR	Pigmented	24.9962	NA	0.92	NA	NA	41	NA	NA	NA	NA	NA	NA
Conv	2018	2018 Con	2018 Con Conventional	2018 Con-2	D	176	D176	2	D176_2	Conventional	HYPR	Pigmented	23.6114	NA	0.8	NA	NA	40	NA	NA	NA	NA	NA	NA
Conv	2018	2018 Con	2018 Con Conventional	2018 Con-3	D	176	D176	3	D176_3	Conventional	HYPR	Pigmented	NA	NA	0.92	NA	NA	39	NA	NA	NA	NA	NA	NA
Conv	2018	2018 Con	2018 Con Conventional	2018 Con-1	D	178	D178	1	D178_1	Conventional	HYPR	Pigmented	35.7	NA	0.92	NA	NA	41	NA	NA	NA	NA	NA	NA
Conv	2018	2018 Con	2018 Con Conventional	2018 Con-2	D	178	D178	2	D178_2	Conventional	HYPR	Pigmented	31.8333	NA	0.8	NA	NA	41	NA	NA	NA	NA	NA	NA
Conv	2018	2018 Con	2018 Con Conventional	2018 Con-3	D	178	D178	3	D178_3	Conventional	HYPR	Pigmented	NA	NA	0.84	NA	NA	40	NA	NA	NA	NA	NA	NA
Conv	2018	2018 Con	2018 Con Conventional	2018 Con-1	D	18	D18	1	D18_1	Conventional	HYPR	Pigmented	22.6764	NA	0.48	NA	NA	45	NA	NA	NA	NA	NA	NA
Conv	2018	2018 Con	2018 Con Conventional	2018 Con-2	D	18	D18	2	D18_2	Conventional	HYPR	Pigmented	42.9001	NA	0.4	NA	NA	45	NA	NA	NA	NA	NA	NA
Conv	2018	2018 Con	2018 Con Conventional	2018 Con-1	D	180	D180	1	D180_1	Conventional	HYPR	White	10.8452	NA	0.72	NA	NA	46	NA	NA	NA	NA	NA	NA
Conv	2018	2018 Con	2018 Con Conventional	2018 Con-2	D	180	D180	2	D180_2	Conventional	HYPR	White	20.1067	NA	0.76	NA	NA	45	NA	NA	NA	NA	NA	NA
Conv	2018	2018 Con	2018 Con Conventional	2018 Con-3	D	180	D180	3	D180_3	Conventional	HYPR	White	NA	NA	0.64	NA	NA	45	NA	NA	NA	NA	NA	NA
Conv	2018	2018 Con	2018 Con Conventional	2018 Con-1	D	181	D181	1	D181_1	Conventional	HYPR	Pigmented	22.98	NA	0.88	NA	NA	44	NA	NA	NA	NA	NA	NA
Conv	2018	2018 Con	2018 Con Conventional	2018 Con-2	D	181	D181	2	D181_2	Conventional	HYPR	Pigmented	21.8667	NA	0.84	NA	NA	42	NA	NA	NA	NA	NA	NA
Conv	2018	2018 Con	2018 Con Conventional	2018 Con-3	D	181	D181	3	D181_3	Conventional	HYPR	Pigmented	NA	NA	0.84	NA	NA	43	NA	NA	NA	NA	NA	NA
Conv	2018	2018 Con	2018 Con Conventional	2018 Con-1	D	182	D182	1	D182_1	Conventional	HYPR	Pigmented	23.6067	NA	0.96	NA	NA	40	NA	NA	NA	NA	NA	NA
Conv	2018	2018 Con	2018 Con Conventional	2018 Con-2	D	182	D182	2	D182_2	Conventional	HYPR	Pigmented	28.3867	NA	1	NA	NA	40	NA	NA	NA	NA	NA	NA
Conv	2018	2018 Con	2018 Con Conventional	2018 Con-3	D	182	D182	3	D182_3	Conventional	HYPR	Pigmented	NA	NA	0.88	NA	NA	41	NA	NA	NA	NA	NA	NA
Conv	2018	2018 Con	2018 Con Conventional	2018 Con-1	D	185	D185	1	D185_1	Conventional	HYPR	Pigmented	28.0533	NA	0.96	NA	NA	42	NA	NA	NA	NA	NA	NA
Conv	2018	2018 Con	2018 Con Conventional	2018 Con-2	D	185	D185	2	D185_2	Conventional	HYPR	Pigmented	30.2733	NA	0.96	NA	NA	41	NA	NA	NA	NA	NA	NA
Conv	2018	2018 Con	2018 Con Conventional	2018 Con-3	D	185	D185	3	D185_3	Conventional	HYPR	Pigmented	NA	NA	1	NA	NA	41	NA	NA	NA	NA	NA	NA
Conv	2018	2018 Con	2018 Con Conventional	2018 Con-1	D	190	D190	1	D190_1	Conventional	HYPR	Pigmented	29.6837	NA	0.92	NA	NA	41	NA	NA	NA	NA	NA	NA
Conv	2018	2018 Con	2018 Con Conventional	2018 Con-2	D	190	D190	2	D190_2	Conventional	HYPR	Pigmented	24.38	NA	1	NA	NA	42	NA	NA	NA	NA	NA	NA
Conv	2018	2018 Con	2018 Con Conventional	2018 Con-3	D	190	D190	3	D190_3	Conventional	HYPR	Pigmented	NA	NA	0.8	NA	NA	40	NA	NA	NA	NA	NA	NA
Conv	2018	2018 Con	2018 Con Conventional	2018 Con-1	D	193	D193	1	D193_1	Conventional	HYPR	Pigmented	30.2186	NA	0.88	NA	NA	41	NA	NA	NA	NA	NA	NA
Conv	2018	2018 Con	2018 Con Conventional	2018 Con-2	D	193	D193	2	D193_2	Conventional	HYPR	Pigmented	30.64	NA	0.96	NA	NA	39	NA	NA	NA	NA	NA	NA
Conv	2018	2018 Con	2018 Con Conventional	2018 Con-3	D	193	D193	3	D193_3	Conventional	HYPR	Pigmented	NA	NA	0.96	NA	NA	40	NA	NA	NA	NA	NA	NA
Conv	2018	2018 Con	2018 Con Conventional	2018 Con-1	D	21	D21	1	D21_1	Conventional	HYPR	Pigmented	44.4128	NA	0.64	NA	NA	45	NA	NA	NA	NA	NA	NA
Conv	2018	2018 Con	2018 Con Conventional	2018 Con-2	D	21	D21	2	D21_2	Conventional	HYPR	Pigmented	37.8984	NA	0.72	NA	NA	42	NA	NA	NA	NA	NA	NA
Conv	2018	2018 Con	2018 Con Conventional	2018 Con-3	D	21	D21	3	D21_3	Conventional	HYPR	Pigmented	NA	NA	0.72	NA	NA	42	NA	NA	NA	NA	NA	NA
Conv	2018	2018 Con	2018 Con Conventional	2018 Con-1	D	22	D22	1	D22_1	Conventional	HYPR	White	32.5686	NA	0.88	NA	NA	43	NA	NA	NA	NA	NA	NA
Conv	2018	2018 Con	2018 Con Conventional	2018 Con-2	D	22	D22	2	D22_2	Conventional	HYPR	White	27.3267	NA	0.84	NA	NA	43	NA	NA	NA	NA	NA	NA
Conv	2018	2018 Con	2018 Con Conventional	2018 Con-3	D	22	D22	3	D22_3	Conventional	HYPR	White	NA	NA	0.8	NA	NA	43	NA	NA	NA	NA	NA	NA
Conv	2018	2018 Con	2018 Con Conventional	2018 Con-1	D	24	D24	1	D24_1	Conventional	HYPR	Pigmented	29.2467	NA	0.96	NA	NA	40	NA	NA	NA	NA	NA	NA
Conv	2018	2018 Con	2018 Con Conventional	2018 Con-2	D	24	D24	2	D24_2	Conventional	HYPR	Pigmented	26.7067	NA	0.96	NA	NA	39	NA	NA	NA	NA	NA	NA
Conv	2018	2018 Con	2018 Con Conventional	2018 Con-3	D	24	D24	3	D24_3	Conventional	HYPR	Pigmented	NA	NA	0.88	NA	NA	40	NA	NA	NA	NA	NA	NA
Conv	2018	2018 Con	2018 Con Conventional	2018 Con-1	D	25	D25	1	D25_1	Conventional	HYPR	Pigmented	23.38	NA	0.72	NA	NA	44	NA	NA	NA	NA	NA	NA
Conv	2018	2018 Con	2018 Con Conventional	2018 Con-2	D	25	D25	2	D25_2	Conventional	HYPR	Pigmented	24.5133	NA	0.76	NA	NA	44	NA	NA	NA	NA	NA	NA
Conv	2018	2018 Con	2018 Con Conventional	2018 Con-3	D	25	D25	3	D25_3	Conventional	HYPR	Pigmented	NA	NA	0.76	NA	NA	46	NA	NA	NA	NA	NA	NA
Conv	2018	2018 Con	2018 Con Conventional	2018 Con-1	D	26	D26	1	D26_1	Conventional	HYPR	White	52.5067	NA	0.52	NA	NA	45	NA	NA	NA	NA	NA	NA
Conv	2018	2018 Con	2018 Con Conventional	2018 Con-2	D	26	D26	2	D26_2	Conventional	HYPR	White	28.9067	NA	0.72	NA	NA	43	NA	NA	NA	NA	NA	NA
Conv	2018	2018 Con	2018 Con Conventional	2018 Con-1	D	27	D27	1	D27_1	Conventional	HYPR	Pigmented	39.0533	NA	0.8	NA	NA	42	NA	NA	NA	NA	NA	NA
Conv	2018	2018 Con	2018 Con Conventional	2018 Con-2	D	27	D27	2	D27_2	Conventional	HYPR	Pigmented	30.4333	NA	0.88	NA	NA	42	NA	NA	NA	NA	NA	NA
Conv	2018	2018 Con	2018 Con Conventional	2018 Con-3	D	27	D27	3	D27_3	Conventional	HYPR	Pigmented	NA	NA	0.8	NA	NA	41	NA	NA	NA	NA	NA	NA
Conv	2018	2018 Con	2018 Con Conventional	2018 Con-1	D	30	D30	1	D30_1	Conventional	HYPR	Pigmented	30.2554	NA	0.96	NA	NA	45	NA	NA	NA	NA	NA	NA
Conv	2018	2018 Con	2018 Con Conventional	2018 Con-2	D	30	D30	2	D30_2	Conventional	HYPR	Pigmented	36.4533	NA	0.92	NA	NA	43	NA	NA	NA	NA	NA	NA
Conv	2018	2018 Con	2018 Con Conventional	2018 Con-3	D	30	D30	3	D30_3	Conventional	HYPR	Pigmented	NA	NA	0.88	NA	NA	43	NA	NA	NA	NA	NA	NA
Conv	2018	2018 Con	2018 Con Conventional	2018 Con-1	D	33	D33	1	D33_1	Conventional	HYPR	White	23.3333	NA	0.68	NA	NA	42	NA	NA	NA	NA	NA	NA
Conv	2018	2018 Con	2018 Con Conventional	2018 Con-2	D	33	D33	2	D33_2	Conventional	HYPR	White	29.98	NA	0.88	NA	NA	42	NA	NA	NA	NA	NA	NA
Conv	2018	2018 Con	2018 Con Conventional	2018 Con-3	D	33	D33	3	D33_3	Conventional	HYPR	White	NA	NA	0.52	NA	NA	42	NA	NA	NA	NA	NA	NA
Conv	2018	2018 Con	2018 Con Conventional	2018 Con-1	D	34	D34	1	D34_1	Conventional	HYPR	Pigmented	36.8614	NA	0.84	NA	NA	41	NA	NA	NA	NA	NA	NA
Conv	2018	2018 Con	2018 Con Conventional	2018 Con-2	D	34	D34	2	D34_2	Conventional	HYPR	Pigmented	33.7757	NA	1	NA	NA	42	NA	NA	NA	NA	NA	NA
Conv	2018	2018 Con	2018 Con Conventional	2018 Con-3	D	34	D34	3	D34_3	Conventional	HYPR	Pigmented	NA	NA	0.84	NA	NA	43	NA	NA	NA	NA	NA	NA
Conv	2018	2018 Con	2018 Con Conventional	2018 Con-1	D	37	D37	1	D37_1	Conventional	HYPR	Pigmented	32.2267	NA	0.8	NA	NA	41	NA	NA	NA	NA	NA	NA
Conv	2018	2018 Con	2018 Con Conventional	2018 Con-2	D	37	D37	2	D37_2	Conventional	HYPR	Pigmented	33.1329	NA	0.8	NA	NA	42	NA	NA	NA	NA	NA	NA
Conv	2018	2018 Con	2018 Con Conventional	2018 Con-3	D	37	D37	3	D37_3	Conventional	HYPR	Pigmented	NA	NA	0.92	NA	NA	44	NA	NA	NA	NA	NA	NA
Conv	2018	2018 Con	2018 Con Conventional	2018 Con-1	D	38	D38	1	D38_1	Conventional	HYPR	Pigmented	29.8114	NA	0.68	NA	NA	43	NA	NA	NA	NA	NA	NA
Conv	2018	2018 Con	2018 Con Conventional	2018 Con-2	D	38	D38	2	D38_2	Conventional	HYPR	Pigmented	26.08	NA	0.76	NA	NA	43	NA	NA	NA	NA	NA	NA
Conv	2018	2018 Con	2018 Con Conventional	2018 Con-3	D	38	D38	3	D38_3	Conventional	HYPR	Pigmented	NA	NA	0.88	NA	NA	42	NA	NA	NA	NA	NA	NA
Conv	2018	2018 Con	2018 Con Conventional	2018 Con-1	D	39	D39	1	D39_1	Conventional	HYPR	Pigmented	33.1554	NA	0.72	NA	NA	43	NA	NA	NA	NA	NA	NA
Conv	2018	2018 Con	2018 Con Conventional	2018 Con-2	D	39	D39	2	D39_2	Conventional	HYPR	Pigmented	21.4212	NA	0.96	NA	NA	43	NA	NA	NA	NA	NA	NA
Conv	2018	2018 Con	2018 Con Conventional	2018 Con-3	D	39	D39	3	D39_3	Conventional	HYPR	Pigmented	NA	NA	0.96	NA	NA	44	NA	NA	NA	NA	NA	NA
Conv	2018	2018 Con	2018 Con Conventional	2018 Con-1	D	4	D4	1	D4_1	Conventional	HYPR	Pigmented	18.5933	NA	0.92	NA	NA	39	NA	NA	NA	NA	NA	NA
Conv	2018	2018 Con	2018 Con Conventional	2018 Con-2	D	4	D4	2	D4_2	Conventional	HYPR	Pigmented	27.0467	NA	0.88	NA	NA	41	NA	NA	NA	NA	NA	NA
Conv	2018	2018 Con	2018 Con Conventional	2018 Con-3	D	4	D4	3	D4_3	Conventional	HYPR	Pigmented	NA	NA	0.84	NA	NA	43	NA	NA	NA	NA	NA	NA
Conv	2018	2018 Con	2018 Con Conventional	2018 Con-1	D	42	D42	1	D42_1	Conventional	HYPR	Pigmented	30.1133	NA	0.88	NA	NA	44	NA	NA	NA	NA	NA	NA
Conv	2018	2018 Con	2018 Con Conventional	2018 Con-2	D	42	D42	2	D42_2	Conventional	HYPR	Pigmented	31.3	NA	0.96	NA	NA	43	NA	NA	NA	NA	NA	NA
Conv	2018	2018 Con	2018 Con Conventional	2018 Con-3	D	42	D42	3	D42_3	Conventional	HYPR	Pigmented	NA	NA	0.8	NA	NA	42	NA	NA	NA	NA	NA	NA
Conv	2018	2018 Con	2018 Con Conventional	2018 Con-1	D	43	D43	1	D43_1	Conventional	HYPR	Pigmented	27.32	NA	0.92	NA	NA	41	NA	NA	NA	NA	NA	NA
Conv	2018	2018 Con	2018 Con Conventional	2018 Con-2	D	43	D43	2	D43_2	Conventional	HYPR	Pigmented	32.965	NA	0.84	NA	NA	40	NA	NA	NA	NA	NA	NA
Conv	2018	2018 Con	2018 Con Conventional	2018 Con-3	D	43	D43	3	D43_3	Conventional	HYPR	Pigmented	NA	NA	0.88	NA	NA	41	NA	NA	NA	NA	NA	NA
Conv	2018	2018 Con	2018 Con Conventional	2018 Con-1	D	44	D44	1	D44_1	Conventional	HYPR	Pigmented	28.88	NA	0.96	NA	NA	46	NA	NA	NA	NA	NA	NA
Conv	2018	2018 Con	2018 Con Conventional	2018 Con-2	D	44	D44	2	D44_2	Conventional	HYPR	Pigmented	28.54	NA	0.72	NA	NA	47	NA	NA	NA	NA	NA	NA
Conv	2018	2018 Con	2018 Con Conventional	2018 Con-3	D	44	D44	3	D44_3	Conventional	HYPR	Pigmented	NA	NA	0.92	NA	NA	45	NA	NA	NA	NA	NA	NA
Conv	2018	2018 Con	2018 Con Conventional	2018 Con-1	D	45	D45	1	D45_1	Conventional	HYPR	Pigmented	31.5631	NA	0.84	NA	NA	42	NA	NA	NA	NA	NA	NA
Conv	2018	2018 Con	2018 Con Conventional	2018 Con-2	D	45	D45	2	D45_2	Conventional	HYPR	Pigmented	31.4317	NA	0.56	NA	NA	43	NA	NA	NA	NA	NA	NA
Conv	2018	2018 Con	2018 Con Conventional	2018 Con-3	D	45	D45	3	D45_3	Conventional	HYPR	Pigmented	NA	NA	0.84	NA	NA	40	NA	NA	NA	NA	NA	NA
Conv	2018	2018 Con	2018 Con Conventional	2018 Con-1	D	6	D6	1	D6_1	Conventional	HYPR	Pigmented	33.7933	NA	0.68	NA	NA	41	NA	NA	NA	NA	NA	NA
Conv	2018	2018 Con	2018 Con Conventional	2018 Con-2	D	6	D6	2	D6_2	Conventional	HYPR	Pigmented	29.7837	NA	0.8	NA	NA	41	NA	NA	NA	NA	NA	NA
Conv	2018	2018 Con	2018 Con Conventional	2018 Con-3	D	6	D6	3	D6_3	Conventional	HYPR	Pigmented	NA	NA	0.8	NA	NA	41	NA	NA	NA	NA	NA	NA
Conv	2018	2018 Con	2018 Con Conventional	2018 Con-1	D	63	D63	1	D63_1	Conventional	HYPR	White	26.0667	NA	0.92	NA	NA	44	NA	NA	NA	NA	NA	NA
Conv	2018	2018 Con	2018 Con Conventional	2018 Con-1	D	65	D65	1	D65_1	Conventional	HYPR	Pigmented	32.5186	NA	0.76	NA	NA	43	NA	NA	NA	NA	NA	NA
Conv	2018	2018 Con	2018 Con Conventional	2018 Con-2	D	65	D65	2	D65_2	Conventional	HYPR	Pigmented	45.9933	NA	1	NA	NA	40	NA	NA	NA	NA	NA	NA
Conv	2018	2018 Con	2018 Con Conventional	2018 Con-3	D	65	D65	3	D65_3	Conventional	HYPR	Pigmented	NA	NA	0.8	NA	NA	41	NA	NA	NA	NA	NA	NA
Conv	2018	2018 Con	2018 Con Conventional	2018 Con-1	D	66	D66	1	D66_1	Conventional	HYPR	Pigmented	18.6067	NA	0.8	NA	NA	46	NA	NA	NA	NA	NA	NA
Conv	2018	2018 Con	2018 Con Conventional	2018 Con-2	D	66	D66	2	D66_2	Conventional	HYPR	Pigmented	24.0333	NA	0.8	NA	NA	44	NA	NA	NA	NA	NA	NA
Conv	2018	2018 Con	2018 Con Conventional	2018 Con-3	D	66	D66	3	D66_3	Conventional	HYPR	Pigmented	NA	NA	0.88	NA	NA	46	NA	NA	NA	NA	NA	NA
Conv	2018	2018 Con	2018 Con Conventional	2018 Con-1	D	69	D69	1	D69_1	Conventional	HYPR	White	30.4667	NA	0.84	NA	NA	41	NA	NA	NA	NA	NA	NA
Conv	2018	2018 Con	2018 Con Conventional	2018 Con-2	D	69	D69	2	D69_2	Conventional	HYPR	White	NA	NA	0.76	NA	NA	42	NA	NA	NA	NA	NA	NA
Conv	2018	2018 Con	2018 Con Conventional	2018 Con-3	D	69	D69	3	D69_3	Conventional	HYPR	White	NA	NA	0.6	NA	NA	41	NA	NA	NA	NA	NA	NA
Conv	2018	2018 Con	2018 Con Conventional	2018 Con-1	D	70	D70	1	D70_1	Conventional	HYPR	White	12.6526	NA	0.44	NA	NA	51	NA	NA	NA	NA	NA	NA
Conv	2018	2018 Con	2018 Con Conventional	2018 Con-2	D	70	D70	2	D70_2	Conventional	HYPR	White	13.6802	NA	0.28	NA	NA	51	NA	NA	NA	NA	NA	NA
Conv	2018	2018 Con	2018 Con Conventional	2018 Con-2	D	71	D71	2	D71_2	Conventional	HYPR	Pigmented	37.4	NA	0.96	NA	NA	41	NA	NA	NA	NA	NA	NA
Conv	2018	2018 Con	2018 Con Conventional	2018 Con-3	D	71	D71	3	D71_3	Conventional	HYPR	Pigmented	NA	NA	0.84	NA	NA	40	NA	NA	NA	NA	NA	NA
Conv	2018	2018 Con	2018 Con Conventional	2018 Con-1	D	72	D72	1	D72_1	Conventional	HYPR	White	20.6329	NA	0.76	NA	NA	42	NA	NA	NA	NA	NA	NA
Conv	2018	2018 Con	2018 Con Conventional	2018 Con-2	D	72	D72	2	D72_2	Conventional	HYPR	White	23.3554	NA	0.52	NA	NA	41	NA	NA	NA	NA	NA	NA
Conv	2018	2018 Con	2018 Con Conventional	2018 Con-3	D	72	D72	3	D72_3	Conventional	HYPR	White	NA	NA	0.56	NA	NA	42	NA	NA	NA	NA	NA	NA
Conv	2018	2018 Con	2018 Con Conventional	2018 Con-1	D	74	D74	1	D74_1	Conventional	HYPR	White	28.4016	NA	0.8	NA	NA	45	NA	NA	NA	NA	NA	NA
Conv	2018	2018 Con	2018 Con Conventional	2018 Con-2	D	74	D74	2	D74_2	Conventional	HYPR	White	21.84	NA	0.68	NA	NA	43	NA	NA	NA	NA	NA	NA
Conv	2018	2018 Con	2018 Con Conventional	2018 Con-3	D	74	D74	3	D74_3	Conventional	HYPR	White	NA	NA	0.92	NA	NA	45	NA	NA	NA	NA	NA	NA
Conv	2018	2018 Con	2018 Con Conventional	2018 Con-1	D	76	D76	1	D76_1	Conventional	HYPR	Pigmented	30.6939	NA	0.88	NA	NA	40	NA	NA	NA	NA	NA	NA
Conv	2018	2018 Con	2018 Con Conventional	2018 Con-2	D	76	D76	2	D76_2	Conventional	HYPR	Pigmented	25.9333	NA	0.64	NA	NA	41	NA	NA	NA	NA	NA	NA
Conv	2018	2018 Con	2018 Con Conventional	2018 Con-3	D	76	D76	3	D76_3	Conventional	HYPR	Pigmented	NA	NA	0.88	NA	NA	41	NA	NA	NA	NA	NA	NA
Conv	2018	2018 Con	2018 Con Conventional	2018 Con-1	D	82	D82	1	D82_1	Conventional	HYPR	Pigmented	25.8234	NA	0.6	NA	NA	43	NA	NA	NA	NA	NA	NA
Conv	2018	2018 Con	2018 Con Conventional	2018 Con-2	D	82	D82	2	D82_2	Conventional	HYPR	Pigmented	40.2043	NA	0.96	NA	NA	43	NA	NA	NA	NA	NA	NA
Conv	2018	2018 Con	2018 Con Conventional	2018 Con-3	D	82	D82	3	D82_3	Conventional	HYPR	Pigmented	NA	NA	0.8	NA	NA	42	NA	NA	NA	NA	NA	NA
Conv	2018	2018 Con	2018 Con Conventional	2018 Con-1	D	83	D83	1	D83_1	Conventional	HYPR	White	25.2733	NA	0.68	NA	NA	42	NA	NA	NA	NA	NA	NA
Conv	2018	2018 Con	2018 Con Conventional	2018 Con-2	D	83	D83	2	D83_2	Conventional	HYPR	White	28.7186	NA	0.64	NA	NA	39	NA	NA	NA	NA	NA	NA
Conv	2018	2018 Con	2018 Con Conventional	2018 Con-3	D	83	D83	3	D83_3	Conventional	HYPR	White	NA	NA	0.48	NA	NA	42	NA	NA	NA	NA	NA	NA
Conv	2018	2018 Con	2018 Con Conventional	2018 Con-1	D	85	D85	1	D85_1	Conventional	HYPR	White	39.2867	NA	0.8	NA	NA	43	NA	NA	NA	NA	NA	NA
Conv	2018	2018 Con	2018 Con Conventional	2018 Con-2	D	85	D85	2	D85_2	Conventional	HYPR	White	36.8133	NA	0.84	NA	NA	43	NA	NA	NA	NA	NA	NA
Conv	2018	2018 Con	2018 Con Conventional	2018 Con-3	D	85	D85	3	D85_3	Conventional	HYPR	White	NA	NA	0.8	NA	NA	43	NA	NA	NA	NA	NA	NA
Conv	2018	2018 Con	2018 Con Conventional	2018 Con-1	D	86	D86	1	D86_1	Conventional	HYPR	Pigmented	31.1	NA	0.96	NA	NA	42	NA	NA	NA	NA	NA	NA
Conv	2018	2018 Con	2018 Con Conventional	2018 Con-2	D	86	D86	2	D86_2	Conventional	HYPR	Pigmented	29.9933	NA	0.92	NA	NA	41	NA	NA	NA	NA	NA	NA
Conv	2018	2018 Con	2018 Con Conventional	2018 Con-3	D	86	D86	3	D86_3	Conventional	HYPR	Pigmented	NA	NA	0.76	NA	NA	41	NA	NA	NA	NA	NA	NA
Conv	2018	2018 Con	2018 Con Conventional	2018 Con-1	D	89	D89	1	D89_1	Conventional	HYPR	White	19.5133	NA	0.84	NA	NA	41	NA	NA	NA	NA	NA	NA
Conv	2018	2018 Con	2018 Con Conventional	2018 Con-2	D	89	D89	2	D89_2	Conventional	HYPR	White	23.6133	NA	0.84	NA	NA	40	NA	NA	NA	NA	NA	NA
Conv	2018	2018 Con	2018 Con Conventional	2018 Con-3	D	89	D89	3	D89_3	Conventional	HYPR	White	NA	NA	0.96	NA	NA	43	NA	NA	NA	NA	NA	NA
Conv	2018	2018 Con	2018 Con Conventional	2018 Con-1	D	90	D90	1	D90_1	Conventional	HYPR	Pigmented	23.5246	NA	0.68	NA	NA	43	NA	NA	NA	NA	NA	NA
Conv	2018	2018 Con	2018 Con Conventional	2018 Con-2	D	90	D90	2	D90_2	Conventional	HYPR	Pigmented	33.2785	NA	0.88	NA	NA	42	NA	NA	NA	NA	NA	NA
Conv	2018	2018 Con	2018 Con Conventional	2018 Con-3	D	90	D90	3	D90_3	Conventional	HYPR	Pigmented	NA	NA	0.76	NA	NA	44	NA	NA	NA	NA	NA	NA
Conv	2018	2018 Con	2018 Con Conventional	2018 Con-1	D	91	D91	1	D91_1	Conventional	HYPR	Pigmented	20.7067	NA	0.96	NA	NA	40	NA	NA	NA	NA	NA	NA
Conv	2018	2018 Con	2018 Con Conventional	2018 Con-2	D	91	D91	2	D91_2	Conventional	HYPR	Pigmented	25.6	NA	1	NA	NA	40	NA	NA	NA	NA	NA	NA
Conv	2018	2018 Con	2018 Con Conventional	2018 Con-3	D	91	D91	3	D91_3	Conventional	HYPR	Pigmented	NA	NA	1	NA	NA	41	NA	NA	NA	NA	NA	NA
Conv	2018	2018 Con	2018 Con Conventional	2018 Con-1	D	92	D92	1	D92_1	Conventional	HYPR	Pigmented	26.8614	NA	0.68	NA	NA	41	NA	NA	NA	NA	NA	NA
Conv	2018	2018 Con	2018 Con Conventional	2018 Con-2	D	92	D92	2	D92_2	Conventional	HYPR	Pigmented	32.7567	NA	0.72	NA	NA	39	NA	NA	NA	NA	NA	NA
Conv	2018	2018 Con	2018 Con Conventional	2018 Con-3	D	92	D92	3	D92_3	Conventional	HYPR	Pigmented	NA	NA	0.76	NA	NA	40	NA	NA	NA	NA	NA	NA
Conv	2018	2018 Con	2018 Con Conventional	2018 Con-1	D	95	D95	1	D95_1	Conventional	HYPR	Pigmented	29.66	NA	1	NA	NA	40	NA	NA	NA	NA	NA	NA
Conv	2018	2018 Con	2018 Con Conventional	2018 Con-2	D	95	D95	2	D95_2	Conventional	HYPR	Pigmented	29.18	NA	1	NA	NA	40	NA	NA	NA	NA	NA	NA
Conv	2018	2018 Con	2018 Con Conventional	2018 Con-3	D	95	D95	3	D95_3	Conventional	HYPR	Pigmented	NA	NA	1	NA	NA	40	NA	NA	NA	NA	NA	NA
Conv	2018	2018 Con	2018 Con Conventional	2018 Con-1	D	97	D97	1	D97_1	Conventional	HYPR	Pigmented	41.99	NA	1	NA	NA	42	NA	NA	NA	NA	NA	NA
Conv	2018	2018 Con	2018 Con Conventional	2018 Con-2	D	97	D97	2	D97_2	Conventional	HYPR	Pigmented	30.5587	NA	0.92	NA	NA	41	NA	NA	NA	NA	NA	NA
Conv	2018	2018 Con	2018 Con Conventional	2018 Con-3	D	97	D97	3	D97_3	Conventional	HYPR	Pigmented	NA	NA	0.84	NA	NA	40	NA	NA	NA	NA	NA	NA
Conv	2018	2018 Con	2018 Con Conventional	2018 Con-1	Parent	BV	Black Valentine	1	Black Valentine_1	Parent	Parent	Pigmented	45.6467	NA	1	NA	NA	42	NA	NA	NA	NA	NA	NA
Conv	2018	2018 Con	2018 Con Conventional	2018 Con-1	Parent	BV	Black Valentine	1	Black Valentine_1	Parent	Parent	Pigmented	47.74	NA	0.96	NA	NA	41	NA	NA	NA	NA	NA	NA
Conv	2018	2018 Con	2018 Con Conventional	2018 Con-2	Parent	BV	Black Valentine	2	Black Valentine_2	Parent	Parent	Pigmented	37.4	NA	1	NA	NA	40	NA	NA	NA	NA	NA	NA
Conv	2018	2018 Con	2018 Con Conventional	2018 Con-2	Parent	BV	Black Valentine	2	Black Valentine_2	Parent	Parent	Pigmented	22.8067	NA	1	NA	NA	41	NA	NA	NA	NA	NA	NA
Conv	2018	2018 Con	2018 Con Conventional	2018 Con-3	Parent	BV	Black Valentine	3	Black Valentine_3	Parent	Parent	Pigmented	NA	NA	1	NA	NA	39	NA	NA	NA	NA	NA	NA
Conv	2018	2018 Con	2018 Con Conventional	2018 Con-3	Parent	BV	Black Valentine	3	Black Valentine_3	Parent	Parent	Pigmented	NA	NA	1	NA	NA	40	NA	NA	NA	NA	NA	NA
Conv	2018	2018 Con	2018 Con Conventional	2018 Con-1	Parent	Hystyle	Hystyle	1	Hystyle_1	Parent	Parent	White	29.94	NA	0.96	NA	NA	41	NA	NA	NA	NA	NA	NA
Conv	2018	2018 Con	2018 Con Conventional	2018 Con-1	Parent	Hystyle	Hystyle	1	Hystyle_1	Parent	Parent	White	21.9329	NA	0.84	NA	NA	41	NA	NA	NA	NA	NA	NA
Conv	2018	2018 Con	2018 Con Conventional	2018 Con-2	Parent	Hystyle	Hystyle	2	Hystyle_2	Parent	Parent	White	26.0933	NA	0.8	NA	NA	40	NA	NA	NA	NA	NA	NA
Conv	2018	2018 Con	2018 Con Conventional	2018 Con-2	Parent	Hystyle	Hystyle	2	Hystyle_2	Parent	Parent	White	25.6067	NA	0.8	NA	NA	42	NA	NA	NA	NA	NA	NA
Conv	2018	2018 Con	2018 Con Conventional	2018 Con-3	Parent	Hystyle	Hystyle	3	Hystyle_3	Parent	Parent	White	NA	NA	0.96	NA	NA	41	NA	NA	NA	NA	NA	NA
Conv	2018	2018 Con	2018 Con Conventional	2018 Con-3	Parent	Hystyle	Hystyle	3	Hystyle_3	Parent	Parent	White	NA	NA	0.88	NA	NA	41	NA	NA	NA	NA	NA	NA
Conv	2018	2018 Con	2018 Con Conventional	2018 Con-1	Parent	5630	OSU5630	1	OSU5630_1	Parent	Parent	White	28.0971	NA	0.92	NA	NA	40	NA	NA	NA	NA	NA	NA
Conv	2018	2018 Con	2018 Con Conventional	2018 Con-1	Parent	5630	OSU5630	1	OSU5630_1	Parent	Parent	White	23.3933	NA	0.88	NA	NA	40	NA	NA	NA	NA	NA	NA
Conv	2018	2018 Con	2018 Con Conventional	2018 Con-2	Parent	5630	OSU5630	2	OSU5630_2	Parent	Parent	White	20.5341	NA	0.92	NA	NA	40	NA	NA	NA	NA	NA	NA
Conv	2018	2018 Con	2018 Con Conventional	2018 Con-2	Parent	5630	OSU5630	2	OSU5630_2	Parent	Parent	White	20.487	NA	0.84	NA	NA	40	NA	NA	NA	NA	NA	NA
Conv	2018	2018 Con	2018 Con Conventional	2018 Con-3	Parent	5630	OSU5630	3	OSU5630_3	Parent	Parent	White	NA	NA	0.88	NA	NA	41	NA	NA	NA	NA	NA	NA
Conv	2018	2018 Con	2018 Con Conventional	2018 Con-3	Parent	5630	OSU5630	3	OSU5630_3	Parent	Parent	White	NA	NA	0.72	NA	NA	40	NA	NA	NA	NA	NA	NA
Conv	2018	2018 Con	2018 Con Conventional	2018 Con-1	Parent	Provider	Provider	1	Provider_1	Parent	Parent	Pigmented	28.14	NA	1	NA	NA	40	NA	NA	NA	NA	NA	NA
Conv	2018	2018 Con	2018 Con Conventional	2018 Con-1	Parent	Provider	Provider	1	Provider_1	Parent	Parent	Pigmented	30.24	NA	0.96	NA	NA	40	NA	NA	NA	NA	NA	NA
Conv	2018	2018 Con	2018 Con Conventional	2018 Con-2	Parent	Provider	Provider	2	Provider_2	Parent	Parent	Pigmented	42.1757	NA	1	NA	NA	39	NA	NA	NA	NA	NA	NA
Conv	2018	2018 Con	2018 Con Conventional	2018 Con-2	Parent	Provider	Provider	2	Provider_2	Parent	Parent	Pigmented	42.8333	NA	1	NA	NA	40	NA	NA	NA	NA	NA	NA
Conv	2018	2018 Con	2018 Con Conventional	2018 Con-3	Parent	Provider	Provider	3	Provider_3	Parent	Parent	Pigmented	NA	NA	1	NA	NA	40	NA	NA	NA	NA	NA	NA
Conv	2018	2018 Con	2018 Con Conventional	2018 Con-3	Parent	Provider	Provider	3	Provider_3	Parent	Parent	Pigmented	NA	NA	0.84	NA	NA	41	NA	NA	NA	NA	NA	NA
Org	2018	2018 Org	2018 Org Organic	2018 Org-1	A	102	A102	1	A102_1	Organic	ORBV	White	26.5533	NA	0.92	NA	NA	41	NA	NA	NA	NA	NA	NA
Org	2018	2018 Org	2018 Org Organic	2018 Org-2	A	102	A102	2	A102_2	Organic	ORBV	White	25.9333	NA	0.92	NA	NA	41	NA	NA	NA	NA	NA	NA
Org	2018	2018 Org	2018 Org Organic	2018 Org-3	A	102	A102	3	A102_3	Organic	ORBV	White	NA	NA	0.84	NA	NA	41	NA	NA	NA	NA	NA	NA
Org	2018	2018 Org	2018 Org Organic	2018 Org-3	A	103	A103	3	A103_3	Organic	ORBV	White	NA	NA	0.92	NA	NA	34	NA	NA	NA	NA	NA	NA
Org	2018	2018 Org	2018 Org Organic	2018 Org-1	A	104	A104	1	A104_1	Organic	ORBV	Pigmented	31.4533	NA	0.96	NA	NA	38	NA	NA	NA	NA	NA	NA
Org	2018	2018 Org	2018 Org Organic	2018 Org-2	A	104	A104	2	A104_2	Organic	ORBV	Pigmented	32.9667	NA	0.88	NA	NA	37	NA	NA	NA	NA	NA	NA
Org	2018	2018 Org	2018 Org Organic	2018 Org-3	A	104	A104	3	A104_3	Organic	ORBV	Pigmented	NA	NA	0.96	NA	NA	37	NA	NA	NA	NA	NA	NA
Org	2018	2018 Org	2018 Org Organic	2018 Org-1	A	105	A105	1	A105_1	Organic	ORBV	White	16.7169	NA	0.64	NA	NA	39	NA	NA	NA	NA	NA	NA
Org	2018	2018 Org	2018 Org Organic	2018 Org-2	A	105	A105	2	A105_2	Organic	ORBV	White	14.46	NA	0.68	NA	NA	39	NA	NA	NA	NA	NA	NA
Org	2018	2018 Org	2018 Org Organic	2018 Org-3	A	105	A105	3	A105_3	Organic	ORBV	White	NA	NA	0.8	NA	NA	39	NA	NA	NA	NA	NA	NA
Org	2018	2018 Org	2018 Org Organic	2018 Org-1	A	106	A106	1	A106_1	Organic	ORBV	Pigmented	22.2186	NA	0.92	NA	NA	34	NA	NA	NA	NA	NA	NA
Org	2018	2018 Org	2018 Org Organic	2018 Org-2	A	106	A106	2	A106_2	Organic	ORBV	Pigmented	20.9467	NA	0.96	NA	NA	34	NA	NA	NA	NA	NA	NA
Org	2018	2018 Org	2018 Org Organic	2018 Org-3	A	106	A106	3	A106_3	Organic	ORBV	Pigmented	NA	NA	0.96	NA	NA	37	NA	NA	NA	NA	NA	NA
Org	2018	2018 Org	2018 Org Organic	2018 Org-1	A	107	A107	1	A107_1	Organic	ORBV	Pigmented	30.9467	NA	0.76	NA	NA	37	NA	NA	NA	NA	NA	NA
Org	2018	2018 Org	2018 Org Organic	2018 Org-2	A	107	A107	2	A107_2	Organic	ORBV	Pigmented	21.8733	NA	0.6	NA	NA	37	NA	NA	NA	NA	NA	NA
Org	2018	2018 Org	2018 Org Organic	2018 Org-3	A	107	A107	3	A107_3	Organic	ORBV	Pigmented	NA	NA	0.84	NA	NA	38	NA	NA	NA	NA	NA	NA
Org	2018	2018 Org	2018 Org Organic	2018 Org-1	A	108	A108	1	A108_1	Organic	ORBV	Pigmented	31.5971	NA	0.96	NA	NA	37	NA	NA	NA	NA	NA	NA
Org	2018	2018 Org	2018 Org Organic	2018 Org-2	A	108	A108	2	A108_2	Organic	ORBV	Pigmented	22.38	NA	0.96	NA	NA	39	NA	NA	NA	NA	NA	NA
Org	2018	2018 Org	2018 Org Organic	2018 Org-3	A	108	A108	3	A108_3	Organic	ORBV	Pigmented	NA	NA	0.92	NA	NA	38	NA	NA	NA	NA	NA	NA
Org	2018	2018 Org	2018 Org Organic	2018 Org-1	A	112	A112	1	A112_1	Organic	ORBV	Pigmented	21.2257	NA	0.88	NA	NA	39	NA	NA	NA	NA	NA	NA
Org	2018	2018 Org	2018 Org Organic	2018 Org-2	A	112	A112	2	A112_2	Organic	ORBV	Pigmented	24.0267	NA	0.92	NA	NA	39	NA	NA	NA	NA	NA	NA
Org	2018	2018 Org	2018 Org Organic	2018 Org-3	A	112	A112	3	A112_3	Organic	ORBV	Pigmented	NA	NA	0.84	NA	NA	38	NA	NA	NA	NA	NA	NA
Org	2018	2018 Org	2018 Org Organic	2018 Org-1	A	114	A114	1	A114_1	Organic	ORBV	Pigmented	27.6817	NA	0.64	NA	NA	40	NA	NA	NA	NA	NA	NA
Org	2018	2018 Org	2018 Org Organic	2018 Org-2	A	114	A114	2	A114_2	Organic	ORBV	Pigmented	30.1631	NA	0.88	NA	NA	40	NA	NA	NA	NA	NA	NA
Org	2018	2018 Org	2018 Org Organic	2018 Org-3	A	114	A114	3	A114_3	Organic	ORBV	Pigmented	NA	NA	0.72	NA	NA	41	NA	NA	NA	NA	NA	NA
Org	2018	2018 Org	2018 Org Organic	2018 Org-1	A	115	A115	1	A115_1	Organic	ORBV	Pigmented	26.6667	NA	0.92	NA	NA	40	NA	NA	NA	NA	NA	NA
Org	2018	2018 Org	2018 Org Organic	2018 Org-2	A	115	A115	2	A115_2	Organic	ORBV	Pigmented	33.3984	NA	0.88	NA	NA	41	NA	NA	NA	NA	NA	NA
Org	2018	2018 Org	2018 Org Organic	2018 Org-3	A	115	A115	3	A115_3	Organic	ORBV	Pigmented	NA	NA	0.92	NA	NA	40	NA	NA	NA	NA	NA	NA
Org	2018	2018 Org	2018 Org Organic	2018 Org-1	A	116	A116	1	A116_1	Organic	ORBV	Pigmented	32.8186	NA	1	NA	NA	44	NA	NA	NA	NA	NA	NA
Org	2018	2018 Org	2018 Org Organic	2018 Org-2	A	116	A116	2	A116_2	Organic	ORBV	Pigmented	29.4867	NA	0.88	NA	NA	43	NA	NA	NA	NA	NA	NA
Org	2018	2018 Org	2018 Org Organic	2018 Org-3	A	116	A116	3	A116_3	Organic	ORBV	Pigmented	NA	NA	0.84	NA	NA	44	NA	NA	NA	NA	NA	NA
Org	2018	2018 Org	2018 Org Organic	2018 Org-1	A	117	A117	1	A117_1	Organic	ORBV	Pigmented	30.84	NA	0.76	NA	NA	40	NA	NA	NA	NA	NA	NA
Org	2018	2018 Org	2018 Org Organic	2018 Org-2	A	117	A117	2	A117_2	Organic	ORBV	Pigmented	27.2867	NA	0.76	NA	NA	41	NA	NA	NA	NA	NA	NA
Org	2018	2018 Org	2018 Org Organic	2018 Org-3	A	117	A117	3	A117_3	Organic	ORBV	Pigmented	NA	NA	1	NA	NA	40	NA	NA	NA	NA	NA	NA
Org	2018	2018 Org	2018 Org Organic	2018 Org-1	A	119	A119	1	A119_1	Organic	ORBV	Pigmented	17.4733	NA	0.76	NA	NA	40	NA	NA	NA	NA	NA	NA
Org	2018	2018 Org	2018 Org Organic	2018 Org-2	A	119	A119	2	A119_2	Organic	ORBV	Pigmented	24.14	NA	0.88	NA	NA	40	NA	NA	NA	NA	NA	NA
Org	2018	2018 Org	2018 Org Organic	2018 Org-3	A	119	A119	3	A119_3	Organic	ORBV	Pigmented	NA	NA	0.88	NA	NA	38	NA	NA	NA	NA	NA	NA
Org	2018	2018 Org	2018 Org Organic	2018 Org-1	A	120	A120	1	A120_1	Organic	ORBV	Pigmented	28.9246	NA	0.92	NA	NA	39	NA	NA	NA	NA	NA	NA
Org	2018	2018 Org	2018 Org Organic	2018 Org-2	A	120	A120	2	A120_2	Organic	ORBV	Pigmented	34.1631	NA	0.88	NA	NA	39	NA	NA	NA	NA	NA	NA
Org	2018	2018 Org	2018 Org Organic	2018 Org-3	A	120	A120	3	A120_3	Organic	ORBV	Pigmented	NA	NA	0.96	NA	NA	39	NA	NA	NA	NA	NA	NA
Org	2018	2018 Org	2018 Org Organic	2018 Org-1	A	121	A121	1	A121_1	Organic	ORBV	Pigmented	41.3026	NA	0.4	NA	NA	40	NA	NA	NA	NA	NA	NA
Org	2018	2018 Org	2018 Org Organic	2018 Org-1	A	122	A122	1	A122_1	Organic	ORBV	White	47.8735	NA	0.24	NA	NA	41	NA	NA	NA	NA	NA	NA
Org	2018	2018 Org	2018 Org Organic	2018 Org-1	A	124	A124	1	A124_1	Organic	ORBV	Pigmented	38.9067	NA	1	NA	NA	40	NA	NA	NA	NA	NA	NA
Org	2018	2018 Org	2018 Org Organic	2018 Org-2	A	124	A124	2	A124_2	Organic	ORBV	Pigmented	27.44	NA	0.92	NA	NA	40	NA	NA	NA	NA	NA	NA
Org	2018	2018 Org	2018 Org Organic	2018 Org-3	A	124	A124	3	A124_3	Organic	ORBV	Pigmented	NA	NA	0.96	NA	NA	40	NA	NA	NA	NA	NA	NA
Org	2018	2018 Org	2018 Org Organic	2018 Org-1	A	125	A125	1	A125_1	Organic	ORBV	Pigmented	30.6133	NA	0.92	NA	NA	40	NA	NA	NA	NA	NA	NA
Org	2018	2018 Org	2018 Org Organic	2018 Org-2	A	125	A125	2	A125_2	Organic	ORBV	Pigmented	24.9133	NA	0.96	NA	NA	40	NA	NA	NA	NA	NA	NA
Org	2018	2018 Org	2018 Org Organic	2018 Org-3	A	125	A125	3	A125_3	Organic	ORBV	Pigmented	NA	NA	1	NA	NA	38	NA	NA	NA	NA	NA	NA
Org	2018	2018 Org	2018 Org Organic	2018 Org-1	A	13	A13	1	A13_1	Organic	ORBV	Pigmented	21.59	NA	0.92	NA	NA	39	NA	NA	NA	NA	NA	NA
Org	2018	2018 Org	2018 Org Organic	2018 Org-2	A	13	A13	2	A13_2	Organic	ORBV	Pigmented	27.82	NA	0.92	NA	NA	39	NA	NA	NA	NA	NA	NA
Org	2018	2018 Org	2018 Org Organic	2018 Org-3	A	13	A13	3	A13_3	Organic	ORBV	Pigmented	NA	NA	1	NA	NA	38	NA	NA	NA	NA	NA	NA
Org	2018	2018 Org	2018 Org Organic	2018 Org-1	A	130	A130	1	A130_1	Organic	ORBV	Pigmented	32.9317	NA	0.56	NA	NA	43	NA	NA	NA	NA	NA	NA
Org	2018	2018 Org	2018 Org Organic	2018 Org-2	A	130	A130	2	A130_2	Organic	ORBV	Pigmented	33.5169	NA	0.52	NA	NA	43	NA	NA	NA	NA	NA	NA
Org	2018	2018 Org	2018 Org Organic	2018 Org-3	A	130	A130	3	A130_3	Organic	ORBV	Pigmented	NA	NA	0.96	NA	NA	43	NA	NA	NA	NA	NA	NA
Org	2018	2018 Org	2018 Org Organic	2018 Org-1	A	131	A131	1	A131_1	Organic	ORBV	Pigmented	54.4845	NA	0.4	NA	NA	40	NA	NA	NA	NA	NA	NA
Org	2018	2018 Org	2018 Org Organic	2018 Org-2	A	131	A131	2	A131_2	Organic	ORBV	Pigmented	31.0246	NA	0.56	NA	NA	40	NA	NA	NA	NA	NA	NA
Org	2018	2018 Org	2018 Org Organic	2018 Org-3	A	131	A131	3	A131_3	Organic	ORBV	Pigmented	NA	NA	0.68	NA	NA	39	NA	NA	NA	NA	NA	NA
Org	2018	2018 Org	2018 Org Organic	2018 Org-1	A	133	A133	1	A133_1	Organic	ORBV	Pigmented	26.8533	NA	0.96	NA	NA	38	NA	NA	NA	NA	NA	NA
Org	2018	2018 Org	2018 Org Organic	2018 Org-2	A	133	A133	2	A133_2	Organic	ORBV	Pigmented	22.3733	NA	1	NA	NA	39	NA	NA	NA	NA	NA	NA
Org	2018	2018 Org	2018 Org Organic	2018 Org-3	A	133	A133	3	A133_3	Organic	ORBV	Pigmented	NA	NA	1	NA	NA	39	NA	NA	NA	NA	NA	NA
Org	2018	2018 Org	2018 Org Organic	2018 Org-1	A	135	A135	1	A135_1	Organic	ORBV	White	32.3	NA	0.96	NA	NA	39	NA	NA	NA	NA	NA	NA
Org	2018	2018 Org	2018 Org Organic	2018 Org-2	A	135	A135	2	A135_2	Organic	ORBV	White	23.4733	NA	1	NA	NA	38	NA	NA	NA	NA	NA	NA
Org	2018	2018 Org	2018 Org Organic	2018 Org-3	A	135	A135	3	A135_3	Organic	ORBV	White	NA	NA	0.76	NA	NA	41	NA	NA	NA	NA	NA	NA
Org	2018	2018 Org	2018 Org Organic	2018 Org-1	A	138	A138	1	A138_1	Organic	ORBV	Pigmented	22.4257	NA	0.88	NA	NA	40	NA	NA	NA	NA	NA	NA
Org	2018	2018 Org	2018 Org Organic	2018 Org-2	A	138	A138	2	A138_2	Organic	ORBV	Pigmented	17.6867	NA	0.84	NA	NA	42	NA	NA	NA	NA	NA	NA
Org	2018	2018 Org	2018 Org Organic	2018 Org-3	A	138	A138	3	A138_3	Organic	ORBV	Pigmented	NA	NA	0.88	NA	NA	41	NA	NA	NA	NA	NA	NA
Org	2018	2018 Org	2018 Org Organic	2018 Org-1	A	139	A139	1	A139_1	Organic	ORBV	White	18.9	NA	0.8	NA	NA	40	NA	NA	NA	NA	NA	NA
Org	2018	2018 Org	2018 Org Organic	2018 Org-2	A	139	A139	2	A139_2	Organic	ORBV	White	33.78	NA	0.88	NA	NA	38	NA	NA	NA	NA	NA	NA
Org	2018	2018 Org	2018 Org Organic	2018 Org-3	A	139	A139	3	A139_3	Organic	ORBV	White	NA	NA	0.88	NA	NA	38	NA	NA	NA	NA	NA	NA
Org	2018	2018 Org	2018 Org Organic	2018 Org-1	A	14	A14	1	A14_1	Organic	ORBV	Pigmented	31.3543	NA	0.92	NA	NA	41	NA	NA	NA	NA	NA	NA
Org	2018	2018 Org	2018 Org Organic	2018 Org-2	A	14	A14	2	A14_2	Organic	ORBV	Pigmented	24.6867	NA	0.92	NA	NA	39	NA	NA	NA	NA	NA	NA
Org	2018	2018 Org	2018 Org Organic	2018 Org-3	A	14	A14	3	A14_3	Organic	ORBV	Pigmented	NA	NA	0.96	NA	NA	40	NA	NA	NA	NA	NA	NA
Org	2018	2018 Org	2018 Org Organic	2018 Org-1	A	141	A141	1	A141_1	Organic	ORBV	Pigmented	17.26	NA	0.8	NA	NA	39	NA	NA	NA	NA	NA	NA
Org	2018	2018 Org	2018 Org Organic	2018 Org-2	A	141	A141	2	A141_2	Organic	ORBV	Pigmented	21.5067	NA	0.92	NA	NA	40	NA	NA	NA	NA	NA	NA
Org	2018	2018 Org	2018 Org Organic	2018 Org-3	A	141	A141	3	A141_3	Organic	ORBV	Pigmented	NA	NA	0.96	NA	NA	41	NA	NA	NA	NA	NA	NA
Org	2018	2018 Org	2018 Org Organic	2018 Org-1	A	144	A144	1	A144_1	Organic	ORBV	Pigmented	29.0971	NA	0.64	NA	NA	39	NA	NA	NA	NA	NA	NA
Org	2018	2018 Org	2018 Org Organic	2018 Org-2	A	144	A144	2	A144_2	Organic	ORBV	Pigmented	29.1317	NA	0.56	NA	NA	40	NA	NA	NA	NA	NA	NA
Org	2018	2018 Org	2018 Org Organic	2018 Org-3	A	144	A144	3	A144_3	Organic	ORBV	Pigmented	NA	NA	0.6	NA	NA	40	NA	NA	NA	NA	NA	NA
Org	2018	2018 Org	2018 Org Organic	2018 Org-1	A	148	A148	1	A148_1	Organic	ORBV	Pigmented	16.7614	NA	0.88	NA	NA	41	NA	NA	NA	NA	NA	NA
Org	2018	2018 Org	2018 Org Organic	2018 Org-1	A	148	A148	1	A148_1	Organic	ORBV	Pigmented	16.7614	NA	0.8	NA	NA	41	NA	NA	NA	NA	NA	NA
Org	2018	2018 Org	2018 Org Organic	2018 Org-3	A	148	A148	3	A148_3	Organic	ORBV	Pigmented	NA	NA	0.68	NA	NA	40	NA	NA	NA	NA	NA	NA
Org	2018	2018 Org	2018 Org Organic	2018 Org-1	A	15	A15	1	A15_1	Organic	ORBV	Pigmented	28.615	NA	0.88	NA	NA	38	NA	NA	NA	NA	NA	NA
Org	2018	2018 Org	2018 Org Organic	2018 Org-2	A	15	A15	2	A15_2	Organic	ORBV	Pigmented	26.4472	NA	0.68	NA	NA	39	NA	NA	NA	NA	NA	NA
Org	2018	2018 Org	2018 Org Organic	2018 Org-3	A	15	A15	3	A15_3	Organic	ORBV	Pigmented	NA	NA	0.72	NA	NA	37	NA	NA	NA	NA	NA	NA
Org	2018	2018 Org	2018 Org Organic	2018 Org-1	A	151	A151	1	A151_1	Organic	ORBV	Pigmented	24.3323	NA	0.64	NA	NA	39	NA	NA	NA	NA	NA	NA
Org	2018	2018 Org	2018 Org Organic	2018 Org-2	A	151	A151	2	A151_2	Organic	ORBV	Pigmented	8.69836	NA	0.88	NA	NA	40	NA	NA	NA	NA	NA	NA
Org	2018	2018 Org	2018 Org Organic	2018 Org-3	A	151	A151	3	A151_3	Organic	ORBV	Pigmented	NA	NA	0.76	NA	NA	41	NA	NA	NA	NA	NA	NA
Org	2018	2018 Org	2018 Org Organic	2018 Org-1	A	152	A152	1	A152_1	Organic	ORBV	Pigmented	26.3106	NA	0.96	NA	NA	38	NA	NA	NA	NA	NA	NA
Org	2018	2018 Org	2018 Org Organic	2018 Org-2	A	152	A152	2	A152_2	Organic	ORBV	Pigmented	32.9333	NA	1	NA	NA	38	NA	NA	NA	NA	NA	NA
Org	2018	2018 Org	2018 Org Organic	2018 Org-3	A	152	A152	3	A152_3	Organic	ORBV	Pigmented	NA	NA	0.96	NA	NA	39	NA	NA	NA	NA	NA	NA
Org	2018	2018 Org	2018 Org Organic	2018 Org-1	A	16	A16	1	A16_1	Organic	ORBV	Pigmented	23.3267	NA	0.92	NA	NA	42	NA	NA	NA	NA	NA	NA
Org	2018	2018 Org	2018 Org Organic	2018 Org-2	A	16	A16	2	A16_2	Organic	ORBV	Pigmented	26.72	NA	0.8	NA	NA	38	NA	NA	NA	NA	NA	NA
Org	2018	2018 Org	2018 Org Organic	2018 Org-3	A	16	A16	3	A16_3	Organic	ORBV	Pigmented	NA	NA	1	NA	NA	38	NA	NA	NA	NA	NA	NA
Org	2018	2018 Org	2018 Org Organic	2018 Org-1	A	17	A17	1	A17_1	Organic	ORBV	Pigmented	24.94	NA	0.96	NA	NA	40	NA	NA	NA	NA	NA	NA
Org	2018	2018 Org	2018 Org Organic	2018 Org-2	A	17	A17	2	A17_2	Organic	ORBV	Pigmented	23.1329	NA	0.92	NA	NA	40	NA	NA	NA	NA	NA	NA
Org	2018	2018 Org	2018 Org Organic	2018 Org-3	A	17	A17	3	A17_3	Organic	ORBV	Pigmented	NA	NA	0.96	NA	NA	40	NA	NA	NA	NA	NA	NA
Org	2018	2018 Org	2018 Org Organic	2018 Org-1	A	19	A19	1	A19_1	Organic	ORBV	Pigmented	26.26	NA	0.76	NA	NA	40	NA	NA	NA	NA	NA	NA
Org	2018	2018 Org	2018 Org Organic	2018 Org-2	A	19	A19	2	A19_2	Organic	ORBV	Pigmented	26.0133	NA	0.92	NA	NA	37	NA	NA	NA	NA	NA	NA
Org	2018	2018 Org	2018 Org Organic	2018 Org-1	A	2	A2	1	A2_1	Organic	ORBV	Pigmented	2.71155	NA	0.8	NA	NA	41	NA	NA	NA	NA	NA	NA
Org	2018	2018 Org	2018 Org Organic	2018 Org-2	A	2	A2	2	A2_2	Organic	ORBV	Pigmented	30.8471	NA	0.84	NA	NA	42	NA	NA	NA	NA	NA	NA
Org	2018	2018 Org	2018 Org Organic	2018 Org-1	A	20	A20	1	A20_1	Organic	ORBV	Pigmented	17.7667	NA	1	NA	NA	39	NA	NA	NA	NA	NA	NA
Org	2018	2018 Org	2018 Org Organic	2018 Org-2	A	20	A20	2	A20_2	Organic	ORBV	Pigmented	29.44	NA	0.92	NA	NA	39	NA	NA	NA	NA	NA	NA
Org	2018	2018 Org	2018 Org Organic	2018 Org-3	A	20	A20	3	A20_3	Organic	ORBV	Pigmented	NA	NA	0.96	NA	NA	39	NA	NA	NA	NA	NA	NA
Org	2018	2018 Org	2018 Org Organic	2018 Org-1	A	23	A23	1	A23_1	Organic	ORBV	White	21.8733	NA	0.68	NA	NA	41	NA	NA	NA	NA	NA	NA
Org	2018	2018 Org	2018 Org Organic	2018 Org-2	A	23	A23	2	A23_2	Organic	ORBV	White	24.5	NA	0.92	NA	NA	40	NA	NA	NA	NA	NA	NA
Org	2018	2018 Org	2018 Org Organic	2018 Org-3	A	23	A23	3	A23_3	Organic	ORBV	White	NA	NA	0.96	NA	NA	40	NA	NA	NA	NA	NA	NA
Org	2018	2018 Org	2018 Org Organic	2018 Org-1	A	24	A24	1	A24_1	Organic	ORBV	Pigmented	21.1133	NA	0.88	NA	NA	39	NA	NA	NA	NA	NA	NA
Org	2018	2018 Org	2018 Org Organic	2018 Org-2	A	24	A24	2	A24_2	Organic	ORBV	Pigmented	29.4614	NA	1	NA	NA	39	NA	NA	NA	NA	NA	NA
Org	2018	2018 Org	2018 Org Organic	2018 Org-3	A	24	A24	3	A24_3	Organic	ORBV	Pigmented	NA	NA	0.96	NA	NA	37	NA	NA	NA	NA	NA	NA
Org	2018	2018 Org	2018 Org Organic	2018 Org-1	A	25	A25	1	A25_1	Organic	ORBV	Pigmented	30.5971	NA	0.72	NA	NA	37	NA	NA	NA	NA	NA	NA
Org	2018	2018 Org	2018 Org Organic	2018 Org-2	A	25	A25	2	A25_2	Organic	ORBV	Pigmented	26.2257	NA	0.76	NA	NA	37	NA	NA	NA	NA	NA	NA
Org	2018	2018 Org	2018 Org Organic	2018 Org-3	A	25	A25	3	A25_3	Organic	ORBV	Pigmented	NA	NA	0.76	NA	NA	39	NA	NA	NA	NA	NA	NA
Org	2018	2018 Org	2018 Org Organic	2018 Org-1	A	27	A27	1	A27_1	Organic	ORBV	White	24.4933	NA	0.84	NA	NA	39	NA	NA	NA	NA	NA	NA
Org	2018	2018 Org	2018 Org Organic	2018 Org-2	A	27	A27	2	A27_2	Organic	ORBV	White	23.4467	NA	0.76	NA	NA	39	NA	NA	NA	NA	NA	NA
Org	2018	2018 Org	2018 Org Organic	2018 Org-3	A	27	A27	3	A27_3	Organic	ORBV	White	NA	NA	0.92	NA	NA	39	NA	NA	NA	NA	NA	NA
Org	2018	2018 Org	2018 Org Organic	2018 Org-1	A	28	A28	1	A28_1	Organic	ORBV	White	27.68	NA	0.96	NA	NA	39	NA	NA	NA	NA	NA	NA
Org	2018	2018 Org	2018 Org Organic	2018 Org-2	A	28	A28	2	A28_2	Organic	ORBV	White	25.14	NA	1	NA	NA	41	NA	NA	NA	NA	NA	NA
Org	2018	2018 Org	2018 Org Organic	2018 Org-3	A	28	A28	3	A28_3	Organic	ORBV	White	NA	NA	0.96	NA	NA	43	NA	NA	NA	NA	NA	NA
Org	2018	2018 Org	2018 Org Organic	2018 Org-1	A	30	A30	1	A30_1	Organic	ORBV	Pigmented	38.5114	NA	0.88	NA	NA	39	NA	NA	NA	NA	NA	NA
Org	2018	2018 Org	2018 Org Organic	2018 Org-2	A	30	A30	2	A30_2	Organic	ORBV	Pigmented	38.6267	NA	0.84	NA	NA	40	NA	NA	NA	NA	NA	NA
Org	2018	2018 Org	2018 Org Organic	2018 Org-3	A	30	A30	3	A30_3	Organic	ORBV	Pigmented	NA	NA	0.96	NA	NA	41	NA	NA	NA	NA	NA	NA
Org	2018	2018 Org	2018 Org Organic	2018 Org-1	A	33	A33	1	A33_1	Organic	ORBV	White	21.76	NA	0.8	NA	NA	40	NA	NA	NA	NA	NA	NA
Org	2018	2018 Org	2018 Org Organic	2018 Org-2	A	33	A33	2	A33_2	Organic	ORBV	White	31.0933	NA	0.88	NA	NA	41	NA	NA	NA	NA	NA	NA
Org	2018	2018 Org	2018 Org Organic	2018 Org-3	A	33	A33	3	A33_3	Organic	ORBV	White	NA	NA	0.76	NA	NA	41	NA	NA	NA	NA	NA	NA
Org	2018	2018 Org	2018 Org Organic	2018 Org-1	A	34	A34	1	A34_1	Organic	ORBV	Pigmented	29.1267	NA	0.88	NA	NA	41	NA	NA	NA	NA	NA	NA
Org	2018	2018 Org	2018 Org Organic	2018 Org-2	A	34	A34	2	A34_2	Organic	ORBV	Pigmented	21.8525	NA	0.92	NA	NA	41	NA	NA	NA	NA	NA	NA
Org	2018	2018 Org	2018 Org Organic	2018 Org-3	A	34	A34	3	A34_3	Organic	ORBV	Pigmented	NA	NA	0.92	NA	NA	40	NA	NA	NA	NA	NA	NA
Org	2018	2018 Org	2018 Org Organic	2018 Org-1	A	38	A38	1	A38_1	Organic	ORBV	White	21.9757	NA	0.64	NA	NA	39	NA	NA	NA	NA	NA	NA
Org	2018	2018 Org	2018 Org Organic	2018 Org-2	A	38	A38	2	A38_2	Organic	ORBV	White	26.065	NA	0.8	NA	NA	40	NA	NA	NA	NA	NA	NA
Org	2018	2018 Org	2018 Org Organic	2018 Org-3	A	38	A38	3	A38_3	Organic	ORBV	White	NA	NA	0.76	NA	NA	40	NA	NA	NA	NA	NA	NA
Org	2018	2018 Org	2018 Org Organic	2018 Org-1	A	40	A40	1	A40_1	Organic	ORBV	Pigmented	23.1133	NA	0.68	NA	NA	40	NA	NA	NA	NA	NA	NA
Org	2018	2018 Org	2018 Org Organic	2018 Org-2	A	40	A40	2	A40_2	Organic	ORBV	Pigmented	24.5933	NA	0.88	NA	NA	41	NA	NA	NA	NA	NA	NA
Org	2018	2018 Org	2018 Org Organic	2018 Org-3	A	40	A40	3	A40_3	Organic	ORBV	Pigmented	NA	NA	0.8	NA	NA	41	NA	NA	NA	NA	NA	NA
Org	2018	2018 Org	2018 Org Organic	2018 Org-1	A	41	A41	1	A41_1	Organic	ORBV	White	17.0352	NA	0.92	NA	NA	38	NA	NA	NA	NA	NA	NA
Org	2018	2018 Org	2018 Org Organic	2018 Org-2	A	41	A41	2	A41_2	Organic	ORBV	White	17.88	NA	1	NA	NA	39	NA	NA	NA	NA	NA	NA
Org	2018	2018 Org	2018 Org Organic	2018 Org-3	A	41	A41	3	A41_3	Organic	ORBV	White	NA	NA	0.96	NA	NA	40	NA	NA	NA	NA	NA	NA
Org	2018	2018 Org	2018 Org Organic	2018 Org-1	A	42	A42	1	A42_1	Organic	ORBV	Pigmented	31.9939	NA	0.96	NA	NA	40	NA	NA	NA	NA	NA	NA
Org	2018	2018 Org	2018 Org Organic	2018 Org-2	A	42	A42	2	A42_2	Organic	ORBV	Pigmented	33.4467	NA	1	NA	NA	41	NA	NA	NA	NA	NA	NA
Org	2018	2018 Org	2018 Org Organic	2018 Org-3	A	42	A42	3	A42_3	Organic	ORBV	Pigmented	NA	NA	0.84	NA	NA	40	NA	NA	NA	NA	NA	NA
Org	2018	2018 Org	2018 Org Organic	2018 Org-1	A	46	A46	1	A46_1	Organic	ORBV	Pigmented	14.8775	NA	0.96	NA	NA	38	NA	NA	NA	NA	NA	NA
Org	2018	2018 Org	2018 Org Organic	2018 Org-2	A	46	A46	2	A46_2	Organic	ORBV	Pigmented	12.5133	NA	0.8	NA	NA	38	NA	NA	NA	NA	NA	NA
Org	2018	2018 Org	2018 Org Organic	2018 Org-3	A	46	A46	3	A46_3	Organic	ORBV	Pigmented	NA	NA	0.68	NA	NA	39	NA	NA	NA	NA	NA	NA
Org	2018	2018 Org	2018 Org Organic	2018 Org-1	A	47	A47	1	A47_1	Organic	ORBV	Pigmented	26.0686	NA	0.8	NA	NA	38	NA	NA	NA	NA	NA	NA
Org	2018	2018 Org	2018 Org Organic	2018 Org-2	A	47	A47	2	A47_2	Organic	ORBV	Pigmented	37.6673	NA	0.56	NA	NA	40	NA	NA	NA	NA	NA	NA
Org	2018	2018 Org	2018 Org Organic	2018 Org-3	A	47	A47	3	A47_3	Organic	ORBV	Pigmented	NA	NA	0.96	NA	NA	39	NA	NA	NA	NA	NA	NA
Org	2018	2018 Org	2018 Org Organic	2018 Org-1	A	49	A49	1	A49_1	Organic	ORBV	Pigmented	30.5267	NA	0.76	NA	NA	41	NA	NA	NA	NA	NA	NA
Org	2018	2018 Org	2018 Org Organic	2018 Org-2	A	49	A49	2	A49_2	Organic	ORBV	Pigmented	32.1733	NA	0.88	NA	NA	42	NA	NA	NA	NA	NA	NA
Org	2018	2018 Org	2018 Org Organic	2018 Org-3	A	49	A49	3	A49_3	Organic	ORBV	Pigmented	NA	NA	0.88	NA	NA	44	NA	NA	NA	NA	NA	NA
Org	2018	2018 Org	2018 Org Organic	2018 Org-1	A	50	A50	1	A50_1	Organic	ORBV	Pigmented	25.3043	NA	0.96	NA	NA	42	NA	NA	NA	NA	NA	NA
Org	2018	2018 Org	2018 Org Organic	2018 Org-2	A	50	A50	2	A50_2	Organic	ORBV	Pigmented	18.9837	NA	0.84	NA	NA	43	NA	NA	NA	NA	NA	NA
Org	2018	2018 Org	2018 Org Organic	2018 Org-3	A	50	A50	3	A50_3	Organic	ORBV	Pigmented	NA	NA	0.92	NA	NA	43	NA	NA	NA	NA	NA	NA
Org	2018	2018 Org	2018 Org Organic	2018 Org-1	A	51	A51	1	A51_1	Organic	ORBV	Pigmented	40.74	NA	0.8	NA	NA	38	NA	NA	NA	NA	NA	NA
Org	2018	2018 Org	2018 Org Organic	2018 Org-2	A	51	A51	2	A51_2	Organic	ORBV	Pigmented	23.0257	NA	0.84	NA	NA	38	NA	NA	NA	NA	NA	NA
Org	2018	2018 Org	2018 Org Organic	2018 Org-3	A	51	A51	3	A51_3	Organic	ORBV	Pigmented	NA	NA	0.84	NA	NA	39	NA	NA	NA	NA	NA	NA
Org	2018	2018 Org	2018 Org Organic	2018 Org-1	A	52	A52	1	A52_1	Organic	ORBV	Pigmented	38.065	NA	1	NA	NA	39	NA	NA	NA	NA	NA	NA
Org	2018	2018 Org	2018 Org Organic	2018 Org-2	A	52	A52	2	A52_2	Organic	ORBV	Pigmented	28.1477	NA	0.96	NA	NA	38	NA	NA	NA	NA	NA	NA
Org	2018	2018 Org	2018 Org Organic	2018 Org-3	A	52	A52	3	A52_3	Organic	ORBV	Pigmented	NA	NA	0.96	NA	NA	39	NA	NA	NA	NA	NA	NA
Org	2018	2018 Org	2018 Org Organic	2018 Org-1	A	53	A53	1	A53_1	Organic	ORBV	Pigmented	NA	NA	0.8	NA	NA	39	NA	NA	NA	NA	NA	NA
Org	2018	2018 Org	2018 Org Organic	2018 Org-2	A	53	A53	2	A53_2	Organic	ORBV	Pigmented	28.5812	NA	0.92	NA	NA	39	NA	NA	NA	NA	NA	NA
Org	2018	2018 Org	2018 Org Organic	2018 Org-3	A	53	A53	3	A53_3	Organic	ORBV	Pigmented	NA	NA	0.8	NA	NA	38	NA	NA	NA	NA	NA	NA
Org	2018	2018 Org	2018 Org Organic	2018 Org-1	A	54	A54	1	A54_1	Organic	ORBV	Pigmented	31.2667	NA	0.96	NA	NA	40	NA	NA	NA	NA	NA	NA
Org	2018	2018 Org	2018 Org Organic	2018 Org-2	A	54	A54	2	A54_2	Organic	ORBV	Pigmented	45.2667	NA	1	NA	NA	40	NA	NA	NA	NA	NA	NA
Org	2018	2018 Org	2018 Org Organic	2018 Org-3	A	54	A54	3	A54_3	Organic	ORBV	Pigmented	NA	NA	0.88	NA	NA	41	NA	NA	NA	NA	NA	NA
Org	2018	2018 Org	2018 Org Organic	2018 Org-1	A	56	A56	1	A56_1	Organic	ORBV	Pigmented	18.9533	NA	0.92	NA	NA	37	NA	NA	NA	NA	NA	NA
Org	2018	2018 Org	2018 Org Organic	2018 Org-2	A	56	A56	2	A56_2	Organic	ORBV	Pigmented	15.39	NA	0.92	NA	NA	38	NA	NA	NA	NA	NA	NA
Org	2018	2018 Org	2018 Org Organic	2018 Org-3	A	56	A56	3	A56_3	Organic	ORBV	Pigmented	NA	NA	0.92	NA	NA	37	NA	NA	NA	NA	NA	NA
Org	2018	2018 Org	2018 Org Organic	2018 Org-1	A	57	A57	1	A57_1	Organic	ORBV	Pigmented	NA	NA	0.92	NA	NA	37	NA	NA	NA	NA	NA	NA
Org	2018	2018 Org	2018 Org Organic	2018 Org-2	A	57	A57	2	A57_2	Organic	ORBV	Pigmented	27.5867	NA	0.96	NA	NA	39	NA	NA	NA	NA	NA	NA
Org	2018	2018 Org	2018 Org Organic	2018 Org-3	A	57	A57	3	A57_3	Organic	ORBV	Pigmented	NA	NA	0.96	NA	NA	37	NA	NA	NA	NA	NA	NA
Org	2018	2018 Org	2018 Org Organic	2018 Org-1	A	58	A58	1	A58_1	Organic	ORBV	White	33.4817	NA	0.6	NA	NA	43	NA	NA	NA	NA	NA	NA
Org	2018	2018 Org	2018 Org Organic	2018 Org-2	A	58	A58	2	A58_2	Organic	ORBV	White	38.1734	NA	0.96	NA	NA	41	NA	NA	NA	NA	NA	NA
Org	2018	2018 Org	2018 Org Organic	2018 Org-3	A	58	A58	3	A58_3	Organic	ORBV	White	NA	NA	0.48	NA	NA	42	NA	NA	NA	NA	NA	NA
Org	2018	2018 Org	2018 Org Organic	2018 Org-1	A	59	A59	1	A59_1	Organic	ORBV	Pigmented	24.3467	NA	0.92	NA	NA	38	NA	NA	NA	NA	NA	NA
Org	2018	2018 Org	2018 Org Organic	2018 Org-2	A	59	A59	2	A59_2	Organic	ORBV	Pigmented	NA	NA	0.96	NA	NA	37	NA	NA	NA	NA	NA	NA
Org	2018	2018 Org	2018 Org Organic	2018 Org-3	A	59	A59	3	A59_3	Organic	ORBV	Pigmented	NA	NA	1	NA	NA	37	NA	NA	NA	NA	NA	NA
Org	2018	2018 Org	2018 Org Organic	2018 Org-1	A	6	A6	1	A6_1	Organic	ORBV	Pigmented	27.5933	NA	0.92	NA	NA	45	NA	NA	NA	NA	NA	NA
Org	2018	2018 Org	2018 Org Organic	2018 Org-2	A	6	A6	2	A6_2	Organic	ORBV	Pigmented	29.7543	NA	0.92	NA	NA	43	NA	NA	NA	NA	NA	NA
Org	2018	2018 Org	2018 Org Organic	2018 Org-3	A	6	A6	3	A6_3	Organic	ORBV	Pigmented	NA	NA	0.88	NA	NA	40	NA	NA	NA	NA	NA	NA
Org	2018	2018 Org	2018 Org Organic	2018 Org-1	A	60	A60	1	A60_1	Organic	ORBV	Pigmented	27.4491	NA	0.48	NA	NA	45	NA	NA	NA	NA	NA	NA
Org	2018	2018 Org	2018 Org Organic	2018 Org-2	A	60	A60	2	A60_2	Organic	ORBV	Pigmented	26.66	NA	0.4	NA	NA	41	NA	NA	NA	NA	NA	NA
Org	2018	2018 Org	2018 Org Organic	2018 Org-3	A	60	A60	3	A60_3	Organic	ORBV	Pigmented	NA	NA	0.6	NA	NA	43	NA	NA	NA	NA	NA	NA
Org	2018	2018 Org	2018 Org Organic	2018 Org-1	A	61	A61	1	A61_1	Organic	ORBV	Pigmented	23.58	NA	0.96	NA	NA	38	NA	NA	NA	NA	NA	NA
Org	2018	2018 Org	2018 Org Organic	2018 Org-2	A	61	A61	2	A61_2	Organic	ORBV	Pigmented	24.8186	NA	0.92	NA	NA	37	NA	NA	NA	NA	NA	NA
Org	2018	2018 Org	2018 Org Organic	2018 Org-3	A	61	A61	3	A61_3	Organic	ORBV	Pigmented	NA	NA	1	NA	NA	38	NA	NA	NA	NA	NA	NA
Org	2018	2018 Org	2018 Org Organic	2018 Org-1	A	62	A62	1	A62_1	Organic	ORBV	Pigmented	25.7901	NA	1	NA	NA	40	NA	NA	NA	NA	NA	NA
Org	2018	2018 Org	2018 Org Organic	2018 Org-2	A	62	A62	2	A62_2	Organic	ORBV	Pigmented	20.2067	NA	0.96	NA	NA	39	NA	NA	NA	NA	NA	NA
Org	2018	2018 Org	2018 Org Organic	2018 Org-3	A	62	A62	3	A62_3	Organic	ORBV	Pigmented	NA	NA	0.88	NA	NA	39	NA	NA	NA	NA	NA	NA
Org	2018	2018 Org	2018 Org Organic	2018 Org-1	A	63	A63	1	A63_1	Organic	ORBV	Pigmented	34.3043	NA	0.8	NA	NA	41	NA	NA	NA	NA	NA	NA
Org	2018	2018 Org	2018 Org Organic	2018 Org-2	A	63	A63	2	A63_2	Organic	ORBV	Pigmented	29.1686	NA	0.92	NA	NA	42	NA	NA	NA	NA	NA	NA
Org	2018	2018 Org	2018 Org Organic	2018 Org-1	A	67	A67	1	A67_1	Organic	ORBV	White	26.0471	NA	0.56	NA	NA	37	NA	NA	NA	NA	NA	NA
Org	2018	2018 Org	2018 Org Organic	2018 Org-2	A	67	A67	2	A67_2	Organic	ORBV	White	21.2333	NA	0.84	NA	NA	36	NA	NA	NA	NA	NA	NA
Org	2018	2018 Org	2018 Org Organic	2018 Org-3	A	67	A67	3	A67_3	Organic	ORBV	White	NA	NA	0.88	NA	NA	35	NA	NA	NA	NA	NA	NA
Org	2018	2018 Org	2018 Org Organic	2018 Org-1	A	68	A68	1	A68_1	Organic	ORBV	Pigmented	23.6829	NA	0.88	NA	NA	39	NA	NA	NA	NA	NA	NA
Org	2018	2018 Org	2018 Org Organic	2018 Org-2	A	68	A68	2	A68_2	Organic	ORBV	Pigmented	23.1092	NA	0.96	NA	NA	38	NA	NA	NA	NA	NA	NA
Org	2018	2018 Org	2018 Org Organic	2018 Org-3	A	68	A68	3	A68_3	Organic	ORBV	Pigmented	NA	NA	0.96	NA	NA	38	NA	NA	NA	NA	NA	NA
Org	2018	2018 Org	2018 Org Organic	2018 Org-1	A	71	A71	1	A71_1	Organic	ORBV	White	31.7401	NA	0.32	NA	NA	39	NA	NA	NA	NA	NA	NA
Org	2018	2018 Org	2018 Org Organic	2018 Org-1	A	72	A72	1	A72_1	Organic	ORBV	Pigmented	25.7169	NA	0.76	NA	NA	38	NA	NA	NA	NA	NA	NA
Org	2018	2018 Org	2018 Org Organic	2018 Org-2	A	72	A72	2	A72_2	Organic	ORBV	Pigmented	31.1829	NA	0.88	NA	NA	38	NA	NA	NA	NA	NA	NA
Org	2018	2018 Org	2018 Org Organic	2018 Org-3	A	72	A72	3	A72_3	Organic	ORBV	Pigmented	NA	NA	0.92	NA	NA	39	NA	NA	NA	NA	NA	NA
Org	2018	2018 Org	2018 Org Organic	2018 Org-1	A	73	A73	1	A73_1	Organic	ORBV	Pigmented	39.34	NA	0.68	NA	NA	43	NA	NA	NA	NA	NA	NA
Org	2018	2018 Org	2018 Org Organic	2018 Org-2	A	73	A73	2	A73_2	Organic	ORBV	Pigmented	27.365	NA	0.8	NA	NA	46	NA	NA	NA	NA	NA	NA
Org	2018	2018 Org	2018 Org Organic	2018 Org-3	A	73	A73	3	A73_3	Organic	ORBV	Pigmented	NA	NA	0.36	NA	NA	44	NA	NA	NA	NA	NA	NA
Org	2018	2018 Org	2018 Org Organic	2018 Org-1	A	74	A74	1	A74_1	Organic	ORBV	Pigmented	16.4333	NA	0.68	NA	NA	40	NA	NA	NA	NA	NA	NA
Org	2018	2018 Org	2018 Org Organic	2018 Org-2	A	74	A74	2	A74_2	Organic	ORBV	Pigmented	22.2817	NA	0.56	NA	NA	40	NA	NA	NA	NA	NA	NA
Org	2018	2018 Org	2018 Org Organic	2018 Org-3	A	74	A74	3	A74_3	Organic	ORBV	Pigmented	NA	NA	0.44	NA	NA	40	NA	NA	NA	NA	NA	NA
Org	2018	2018 Org	2018 Org Organic	2018 Org-1	A	75	A75	1	A75_1	Organic	ORBV	Pigmented	22.3267	NA	1	NA	NA	38	NA	NA	NA	NA	NA	NA
Org	2018	2018 Org	2018 Org Organic	2018 Org-2	A	75	A75	2	A75_2	Organic	ORBV	Pigmented	34.7829	NA	1	NA	NA	39	NA	NA	NA	NA	NA	NA
Org	2018	2018 Org	2018 Org Organic	2018 Org-3	A	75	A75	3	A75_3	Organic	ORBV	Pigmented	NA	NA	0.76	NA	NA	38	NA	NA	NA	NA	NA	NA
Org	2018	2018 Org	2018 Org Organic	2018 Org-1	A	76	A76	1	A76_1	Organic	ORBV	Pigmented	13.5337	NA	1	NA	NA	40	NA	NA	NA	NA	NA	NA
Org	2018	2018 Org	2018 Org Organic	2018 Org-2	A	76	A76	2	A76_2	Organic	ORBV	Pigmented	15.8067	NA	1	NA	NA	43	NA	NA	NA	NA	NA	NA
Org	2018	2018 Org	2018 Org Organic	2018 Org-3	A	76	A76	3	A76_3	Organic	ORBV	Pigmented	NA	NA	0.96	NA	NA	41	NA	NA	NA	NA	NA	NA
Org	2018	2018 Org	2018 Org Organic	2018 Org-1	A	77	A77	1	A77_1	Organic	ORBV	Pigmented	28.8533	NA	0.88	NA	NA	39	NA	NA	NA	NA	NA	NA
Org	2018	2018 Org	2018 Org Organic	2018 Org-2	A	77	A77	2	A77_2	Organic	ORBV	Pigmented	25.8867	NA	0.84	NA	NA	40	NA	NA	NA	NA	NA	NA
Org	2018	2018 Org	2018 Org Organic	2018 Org-3	A	77	A77	3	A77_3	Organic	ORBV	Pigmented	NA	NA	0.52	NA	NA	40	NA	NA	NA	NA	NA	NA
Org	2018	2018 Org	2018 Org Organic	2018 Org-1	A	78	A78	1	A78_1	Organic	ORBV	Pigmented	23.5467	NA	0.8	NA	NA	39	NA	NA	NA	NA	NA	NA
Org	2018	2018 Org	2018 Org Organic	2018 Org-2	A	78	A78	2	A78_2	Organic	ORBV	Pigmented	28.7533	NA	0.84	NA	NA	37	NA	NA	NA	NA	NA	NA
Org	2018	2018 Org	2018 Org Organic	2018 Org-3	A	78	A78	3	A78_3	Organic	ORBV	Pigmented	NA	NA	1	NA	NA	38	NA	NA	NA	NA	NA	NA
Org	2018	2018 Org	2018 Org Organic	2018 Org-1	A	81	A81	1	A81_1	Organic	ORBV	Pigmented	17.34	NA	0.84	NA	NA	39	NA	NA	NA	NA	NA	NA
Org	2018	2018 Org	2018 Org Organic	2018 Org-2	A	81	A81	2	A81_2	Organic	ORBV	Pigmented	15.9667	NA	0.72	NA	NA	43	NA	NA	NA	NA	NA	NA
Org	2018	2018 Org	2018 Org Organic	2018 Org-3	A	81	A81	3	A81_3	Organic	ORBV	Pigmented	NA	NA	0.96	NA	NA	41	NA	NA	NA	NA	NA	NA
Org	2018	2018 Org	2018 Org Organic	2018 Org-1	A	82	A82	1	A82_1	Organic	ORBV	Pigmented	28.18	NA	0.88	NA	NA	39	NA	NA	NA	NA	NA	NA
Org	2018	2018 Org	2018 Org Organic	2018 Org-2	A	82	A82	2	A82_2	Organic	ORBV	Pigmented	26.7462	NA	0.88	NA	NA	37	NA	NA	NA	NA	NA	NA
Org	2018	2018 Org	2018 Org Organic	2018 Org-3	A	82	A82	3	A82_3	Organic	ORBV	Pigmented	NA	NA	0.92	NA	NA	37	NA	NA	NA	NA	NA	NA
Org	2018	2018 Org	2018 Org Organic	2018 Org-1	A	83	A83	1	A83_1	Organic	ORBV	Pigmented	25.4467	NA	0.92	NA	NA	40	NA	NA	NA	NA	NA	NA
Org	2018	2018 Org	2018 Org Organic	2018 Org-2	A	83	A83	2	A83_2	Organic	ORBV	Pigmented	27.54	NA	0.92	NA	NA	40	NA	NA	NA	NA	NA	NA
Org	2018	2018 Org	2018 Org Organic	2018 Org-3	A	83	A83	3	A83_3	Organic	ORBV	Pigmented	NA	NA	0.96	NA	NA	41	NA	NA	NA	NA	NA	NA
Org	2018	2018 Org	2018 Org Organic	2018 Org-1	A	85	A85	1	A85_1	Organic	ORBV	Pigmented	15.3133	NA	1	NA	NA	37	NA	NA	NA	NA	NA	NA
Org	2018	2018 Org	2018 Org Organic	2018 Org-2	A	85	A85	2	A85_2	Organic	ORBV	Pigmented	25.3829	NA	1	NA	NA	37	NA	NA	NA	NA	NA	NA
Org	2018	2018 Org	2018 Org Organic	2018 Org-3	A	85	A85	3	A85_3	Organic	ORBV	Pigmented	NA	NA	1	NA	NA	37	NA	NA	NA	NA	NA	NA
Org	2018	2018 Org	2018 Org Organic	2018 Org-1	A	88	A88	1	A88_1	Organic	ORBV	White	22.0867	NA	0.8	NA	NA	39	NA	NA	NA	NA	NA	NA
Org	2018	2018 Org	2018 Org Organic	2018 Org-2	A	88	A88	2	A88_2	Organic	ORBV	White	17.1133	NA	0.68	NA	NA	38	NA	NA	NA	NA	NA	NA
Org	2018	2018 Org	2018 Org Organic	2018 Org-3	A	88	A88	3	A88_3	Organic	ORBV	White	NA	NA	0.84	NA	NA	37	NA	NA	NA	NA	NA	NA
Org	2018	2018 Org	2018 Org Organic	2018 Org-1	A	89	A89	1	A89_1	Organic	ORBV	Pigmented	20.9267	NA	0.96	NA	NA	38	NA	NA	NA	NA	NA	NA
Org	2018	2018 Org	2018 Org Organic	2018 Org-2	A	89	A89	2	A89_2	Organic	ORBV	Pigmented	23.3275	NA	1	NA	NA	38	NA	NA	NA	NA	NA	NA
Org	2018	2018 Org	2018 Org Organic	2018 Org-3	A	89	A89	3	A89_3	Organic	ORBV	Pigmented	NA	NA	1	NA	NA	39	NA	NA	NA	NA	NA	NA
Org	2018	2018 Org	2018 Org Organic	2018 Org-1	A	9	A9	1	A9_1	Organic	ORBV	Pigmented	23.5533	NA	0.84	NA	NA	39	NA	NA	NA	NA	NA	NA
Org	2018	2018 Org	2018 Org Organic	2018 Org-1	A	90	A90	1	A90_1	Organic	ORBV	Pigmented	34.28	NA	1	NA	NA	35	NA	NA	NA	NA	NA	NA
Org	2018	2018 Org	2018 Org Organic	2018 Org-2	A	90	A90	2	A90_2	Organic	ORBV	Pigmented	25.4067	NA	0.8	NA	NA	35	NA	NA	NA	NA	NA	NA
Org	2018	2018 Org	2018 Org Organic	2018 Org-3	A	90	A90	3	A90_3	Organic	ORBV	Pigmented	NA	NA	1	NA	NA	36	NA	NA	NA	NA	NA	NA
Org	2018	2018 Org	2018 Org Organic	2018 Org-1	A	93	A93	1	A93_1	Organic	ORBV	White	18.2467	NA	1	NA	NA	39	NA	NA	NA	NA	NA	NA
Org	2018	2018 Org	2018 Org Organic	2018 Org-2	A	93	A93	2	A93_2	Organic	ORBV	White	22.19	NA	1	NA	NA	39	NA	NA	NA	NA	NA	NA
Org	2018	2018 Org	2018 Org Organic	2018 Org-3	A	93	A93	3	A93_3	Organic	ORBV	White	NA	NA	0.96	NA	NA	40	NA	NA	NA	NA	NA	NA
Org	2018	2018 Org	2018 Org Organic	2018 Org-1	A	94	A94	1	A94_1	Organic	ORBV	White	30.1133	NA	0.88	NA	NA	39	NA	NA	NA	NA	NA	NA
Org	2018	2018 Org	2018 Org Organic	2018 Org-2	A	94	A94	2	A94_2	Organic	ORBV	White	20.32	NA	0.96	NA	NA	38	NA	NA	NA	NA	NA	NA
Org	2018	2018 Org	2018 Org Organic	2018 Org-3	A	94	A94	3	A94_3	Organic	ORBV	White	NA	NA	1	NA	NA	39	NA	NA	NA	NA	NA	NA
Org	2018	2018 Org	2018 Org Organic	2018 Org-1	A	95	A95	1	A95_1	Organic	ORBV	Pigmented	30.2867	NA	0.72	NA	NA	39	NA	NA	NA	NA	NA	NA
Org	2018	2018 Org	2018 Org Organic	2018 Org-2	A	95	A95	2	A95_2	Organic	ORBV	Pigmented	32.34	NA	0.96	NA	NA	37	NA	NA	NA	NA	NA	NA
Org	2018	2018 Org	2018 Org Organic	2018 Org-3	A	95	A95	3	A95_3	Organic	ORBV	Pigmented	NA	NA	0.92	NA	NA	38	NA	NA	NA	NA	NA	NA
Org	2018	2018 Org	2018 Org Organic	2018 Org-1	A	96	A96	1	A96_1	Organic	ORBV	White	25.8467	NA	1	NA	NA	38	NA	NA	NA	NA	NA	NA
Org	2018	2018 Org	2018 Org Organic	2018 Org-2	A	96	A96	2	A96_2	Organic	ORBV	White	27.3025	NA	1	NA	NA	40	NA	NA	NA	NA	NA	NA
Org	2018	2018 Org	2018 Org Organic	2018 Org-3	A	96	A96	3	A96_3	Organic	ORBV	White	NA	NA	1	NA	NA	40	NA	NA	NA	NA	NA	NA
Org	2018	2018 Org	2018 Org Organic	2018 Org-1	A	99	A99	1	A99_1	Organic	ORBV	Pigmented	NA	NA	0.88	NA	NA	37	NA	NA	NA	NA	NA	NA
Org	2018	2018 Org	2018 Org Organic	2018 Org-2	A	99	A99	2	A99_2	Organic	ORBV	Pigmented	24.42	NA	1	NA	NA	39	NA	NA	NA	NA	NA	NA
Org	2018	2018 Org	2018 Org Organic	2018 Org-3	A	99	A99	3	A99_3	Organic	ORBV	Pigmented	NA	NA	0.96	NA	NA	38	NA	NA	NA	NA	NA	NA
Org	2018	2018 Org	2018 Org Organic	2018 Org-1	C	1	C1	1	C1_1	Organic	HYPR	Pigmented	33.2733	NA	0.92	NA	NA	36	NA	NA	NA	NA	NA	NA
Org	2018	2018 Org	2018 Org Organic	2018 Org-2	C	1	C1	2	C1_2	Organic	HYPR	Pigmented	18.8533	NA	0.84	NA	NA	37	NA	NA	NA	NA	NA	NA
Org	2018	2018 Org	2018 Org Organic	2018 Org-3	C	1	C1	3	C1_3	Organic	HYPR	Pigmented	NA	NA	0.84	NA	NA	37	NA	NA	NA	NA	NA	NA
Org	2018	2018 Org	2018 Org Organic	2018 Org-1	C	101	C101	1	C101_1	Organic	HYPR	Pigmented	28.1802	NA	0.12	NA	NA	43	NA	NA	NA	NA	NA	NA
Org	2018	2018 Org	2018 Org Organic	2018 Org-2	C	101	C101	2	C101_2	Organic	HYPR	Pigmented	50.1407	NA	0.08	NA	NA	49	NA	NA	NA	NA	NA	NA
Org	2018	2018 Org	2018 Org Organic	2018 Org-1	C	103	C103	1	C103_1	Organic	HYPR	Pigmented	31.36	NA	0.88	NA	NA	38	NA	NA	NA	NA	NA	NA
Org	2018	2018 Org	2018 Org Organic	2018 Org-2	C	103	C103	2	C103_2	Organic	HYPR	Pigmented	23.0333	NA	0.88	NA	NA	35	NA	NA	NA	NA	NA	NA
Org	2018	2018 Org	2018 Org Organic	2018 Org-3	C	103	C103	3	C103_3	Organic	HYPR	Pigmented	NA	NA	0.84	NA	NA	38	NA	NA	NA	NA	NA	NA
Org	2018	2018 Org	2018 Org Organic	2018 Org-1	C	105	C105	1	C105_1	Organic	HYPR	Pigmented	34.3667	NA	0.76	NA	NA	40	NA	NA	NA	NA	NA	NA
Org	2018	2018 Org	2018 Org Organic	2018 Org-2	C	105	C105	2	C105_2	Organic	HYPR	Pigmented	42.84	NA	0.44	NA	NA	39	NA	NA	NA	NA	NA	NA
Org	2018	2018 Org	2018 Org Organic	2018 Org-3	C	105	C105	3	C105_3	Organic	HYPR	Pigmented	NA	NA	0.84	NA	NA	40	NA	NA	NA	NA	NA	NA
Org	2018	2018 Org	2018 Org Organic	2018 Org-1	C	106	C106	1	C106_1	Organic	HYPR	Pigmented	30.4667	NA	0.6	NA	NA	39	NA	NA	NA	NA	NA	NA
Org	2018	2018 Org	2018 Org Organic	2018 Org-2	C	106	C106	2	C106_2	Organic	HYPR	Pigmented	18.8867	NA	0.72	NA	NA	40	NA	NA	NA	NA	NA	NA
Org	2018	2018 Org	2018 Org Organic	2018 Org-3	C	106	C106	3	C106_3	Organic	HYPR	Pigmented	NA	NA	0.76	NA	NA	39	NA	NA	NA	NA	NA	NA
Org	2018	2018 Org	2018 Org Organic	2018 Org-1	C	109	C109	1	C109_1	Organic	HYPR	Pigmented	22.6667	NA	0.76	NA	NA	44	NA	NA	NA	NA	NA	NA
Org	2018	2018 Org	2018 Org Organic	2018 Org-2	C	109	C109	2	C109_2	Organic	HYPR	Pigmented	19.9614	NA	0.6	NA	NA	44	NA	NA	NA	NA	NA	NA
Org	2018	2018 Org	2018 Org Organic	2018 Org-3	C	109	C109	3	C109_3	Organic	HYPR	Pigmented	NA	NA	0.68	NA	NA	46	NA	NA	NA	NA	NA	NA
Org	2018	2018 Org	2018 Org Organic	2018 Org-1	C	11	C11	1	C11_1	Organic	HYPR	White	26.5837	NA	0.84	NA	NA	41	NA	NA	NA	NA	NA	NA
Org	2018	2018 Org	2018 Org Organic	2018 Org-2	C	11	C11	2	C11_2	Organic	HYPR	White	25.0267	NA	0.72	NA	NA	40	NA	NA	NA	NA	NA	NA
Org	2018	2018 Org	2018 Org Organic	2018 Org-3	C	11	C11	3	C11_3	Organic	HYPR	White	NA	NA	0.68	NA	NA	38	NA	NA	NA	NA	NA	NA
Org	2018	2018 Org	2018 Org Organic	2018 Org-1	C	110	C110	1	C110_1	Organic	HYPR	Pigmented	20.3587	NA	0.92	NA	NA	40	NA	NA	NA	NA	NA	NA
Org	2018	2018 Org	2018 Org Organic	2018 Org-2	C	110	C110	2	C110_2	Organic	HYPR	Pigmented	18.38	NA	0.88	NA	NA	40	NA	NA	NA	NA	NA	NA
Org	2018	2018 Org	2018 Org Organic	2018 Org-3	C	110	C110	3	C110_3	Organic	HYPR	Pigmented	NA	NA	0.68	NA	NA	40	NA	NA	NA	NA	NA	NA
Org	2018	2018 Org	2018 Org Organic	2018 Org-1	C	113	C113	1	C113_1	Organic	HYPR	Pigmented	41.2309	NA	0.48	NA	NA	40	NA	NA	NA	NA	NA	NA
Org	2018	2018 Org	2018 Org Organic	2018 Org-2	C	113	C113	2	C113_2	Organic	HYPR	Pigmented	29.9114	NA	0.56	NA	NA	38	NA	NA	NA	NA	NA	NA
Org	2018	2018 Org	2018 Org Organic	2018 Org-3	C	113	C113	3	C113_3	Organic	HYPR	Pigmented	NA	NA	0.56	NA	NA	39	NA	NA	NA	NA	NA	NA
Org	2018	2018 Org	2018 Org Organic	2018 Org-1	C	114	C114	1	C114_1	Organic	HYPR	White	78.6202	NA	0.2	NA	NA	44	NA	NA	NA	NA	NA	NA
Org	2018	2018 Org	2018 Org Organic	2018 Org-2	C	114	C114	2	C114_2	Organic	HYPR	White	54.5406	NA	0.08	NA	NA	39	NA	NA	NA	NA	NA	NA
Org	2018	2018 Org	2018 Org Organic	2018 Org-3	C	114	C114	3	C114_3	Organic	HYPR	White	NA	NA	0.76	NA	NA	40	NA	NA	NA	NA	NA	NA
Org	2018	2018 Org	2018 Org Organic	2018 Org-1	C	115	C115	1	C115_1	Organic	HYPR	Pigmented	18.34	NA	0.64	NA	NA	40	NA	NA	NA	NA	NA	NA
Org	2018	2018 Org	2018 Org Organic	2018 Org-3	C	115	C115	3	C115_3	Organic	HYPR	Pigmented	NA	NA	0.36	NA	NA	38	NA	NA	NA	NA	NA	NA
Org	2018	2018 Org	2018 Org Organic	2018 Org-2	C	116	C116	2	C116_2	Organic	HYPR	Pigmented	NA	NA	0.6	NA	NA	39	NA	NA	NA	NA	NA	NA
Org	2018	2018 Org	2018 Org Organic	2018 Org-1	C	117	C117	1	C117_1	Organic	HYPR	Pigmented	34.3275	NA	0.92	NA	NA	38	NA	NA	NA	NA	NA	NA
Org	2018	2018 Org	2018 Org Organic	2018 Org-2	C	117	C117	2	C117_2	Organic	HYPR	Pigmented	19.9462	NA	0.92	NA	NA	37	NA	NA	NA	NA	NA	NA
Org	2018	2018 Org	2018 Org Organic	2018 Org-3	C	117	C117	3	C117_3	Organic	HYPR	Pigmented	NA	NA	0.88	NA	NA	38	NA	NA	NA	NA	NA	NA
Org	2018	2018 Org	2018 Org Organic	2018 Org-1	C	12	C12	1	C12_1	Organic	HYPR	Pigmented	25.9686	NA	0.92	NA	NA	40	NA	NA	NA	NA	NA	NA
Org	2018	2018 Org	2018 Org Organic	2018 Org-2	C	12	C12	2	C12_2	Organic	HYPR	Pigmented	28.9333	NA	0.88	NA	NA	39	NA	NA	NA	NA	NA	NA
Org	2018	2018 Org	2018 Org Organic	2018 Org-3	C	12	C12	3	C12_3	Organic	HYPR	Pigmented	NA	NA	0.92	NA	NA	39	NA	NA	NA	NA	NA	NA
Org	2018	2018 Org	2018 Org Organic	2018 Org-1	C	120	C120	1	C120_1	Organic	HYPR	Pigmented	26.0601	NA	0.48	NA	NA	41	NA	NA	NA	NA	NA	NA
Org	2018	2018 Org	2018 Org Organic	2018 Org-2	C	120	C120	2	C120_2	Organic	HYPR	Pigmented	23.1686	NA	0.76	NA	NA	40	NA	NA	NA	NA	NA	NA
Org	2018	2018 Org	2018 Org Organic	2018 Org-3	C	120	C120	3	C120_3	Organic	HYPR	Pigmented	NA	NA	0.92	NA	NA	40	NA	NA	NA	NA	NA	NA
Org	2018	2018 Org	2018 Org Organic	2018 Org-1	C	121	C121	1	C121_1	Organic	HYPR	Pigmented	24.8686	NA	0.84	NA	NA	37	NA	NA	NA	NA	NA	NA
Org	2018	2018 Org	2018 Org Organic	2018 Org-2	C	121	C121	2	C121_2	Organic	HYPR	Pigmented	11.82	NA	0.8	NA	NA	38	NA	NA	NA	NA	NA	NA
Org	2018	2018 Org	2018 Org Organic	2018 Org-3	C	121	C121	3	C121_3	Organic	HYPR	Pigmented	NA	NA	0.88	NA	NA	38	NA	NA	NA	NA	NA	NA
Org	2018	2018 Org	2018 Org Organic	2018 Org-1	C	122	C122	1	C122_1	Organic	HYPR	White	49.0651	NA	0.56	NA	NA	38	NA	NA	NA	NA	NA	NA
Org	2018	2018 Org	2018 Org Organic	2018 Org-2	C	122	C122	2	C122_2	Organic	HYPR	White	30.4472	NA	0.6	NA	NA	39	NA	NA	NA	NA	NA	NA
Org	2018	2018 Org	2018 Org Organic	2018 Org-3	C	122	C122	3	C122_3	Organic	HYPR	White	NA	NA	0.44	NA	NA	40	NA	NA	NA	NA	NA	NA
Org	2018	2018 Org	2018 Org Organic	2018 Org-1	C	125	C125	1	C125_1	Organic	HYPR	Pigmented	28.46	NA	0.92	NA	NA	37	NA	NA	NA	NA	NA	NA
Org	2018	2018 Org	2018 Org Organic	2018 Org-2	C	125	C125	2	C125_2	Organic	HYPR	Pigmented	22.5933	NA	0.84	NA	NA	37	NA	NA	NA	NA	NA	NA
Org	2018	2018 Org	2018 Org Organic	2018 Org-3	C	125	C125	3	C125_3	Organic	HYPR	Pigmented	NA	NA	0.8	NA	NA	37	NA	NA	NA	NA	NA	NA
Org	2018	2018 Org	2018 Org Organic	2018 Org-1	C	126	C126	1	C126_1	Organic	HYPR	White	40.4202	NA	0.32	NA	NA	41	NA	NA	NA	NA	NA	NA
Org	2018	2018 Org	2018 Org Organic	2018 Org-2	C	126	C126	2	C126_2	Organic	HYPR	White	27.6092	NA	0.52	NA	NA	39	NA	NA	NA	NA	NA	NA
Org	2018	2018 Org	2018 Org Organic	2018 Org-3	C	126	C126	3	C126_3	Organic	HYPR	White	NA	NA	0.76	NA	NA	40	NA	NA	NA	NA	NA	NA
Org	2018	2018 Org	2018 Org Organic	2018 Org-1	C	127	C127	1	C127_1	Organic	HYPR	Pigmented	33.5631	NA	0.56	NA	NA	41	NA	NA	NA	NA	NA	NA
Org	2018	2018 Org	2018 Org Organic	2018 Org-2	C	127	C127	2	C127_2	Organic	HYPR	Pigmented	24.69	NA	0.8	NA	NA	42	NA	NA	NA	NA	NA	NA
Org	2018	2018 Org	2018 Org Organic	2018 Org-3	C	127	C127	3	C127_3	Organic	HYPR	Pigmented	NA	NA	0.56	NA	NA	42	NA	NA	NA	NA	NA	NA
Org	2018	2018 Org	2018 Org Organic	2018 Org-1	C	13	C13	1	C13_1	Organic	HYPR	White	36.7115	NA	0.52	NA	NA	42	NA	NA	NA	NA	NA	NA
Org	2018	2018 Org	2018 Org Organic	2018 Org-1	C	13	C13	1	C13_1	Organic	HYPR	White	36.7115	NA	0.36	NA	NA	41	NA	NA	NA	NA	NA	NA
Org	2018	2018 Org	2018 Org Organic	2018 Org-2	C	13	C13	2	C13_2	Organic	HYPR	White	44.4687	NA	0.36	NA	NA	41	NA	NA	NA	NA	NA	NA
Org	2018	2018 Org	2018 Org Organic	2018 Org-3	C	13	C13	3	C13_3	Organic	HYPR	White	NA	NA	0.64	NA	NA	40	NA	NA	NA	NA	NA	NA
Org	2018	2018 Org	2018 Org Organic	2018 Org-1	C	130	C130	1	C130_1	Organic	HYPR	Pigmented	49.7202	NA	0.36	NA	NA	40	NA	NA	NA	NA	NA	NA
Org	2018	2018 Org	2018 Org Organic	2018 Org-2	C	130	C130	2	C130_2	Organic	HYPR	Pigmented	28.89	NA	0.52	NA	NA	40	NA	NA	NA	NA	NA	NA
Org	2018	2018 Org	2018 Org Organic	2018 Org-3	C	130	C130	3	C130_3	Organic	HYPR	Pigmented	NA	NA	0.44	NA	NA	41	NA	NA	NA	NA	NA	NA
Org	2018	2018 Org	2018 Org Organic	2018 Org-2	C	133	C133	2	C133_2	Organic	HYPR	White	24.64	NA	0.76	NA	NA	41	NA	NA	NA	NA	NA	NA
Org	2018	2018 Org	2018 Org Organic	2018 Org-3	C	133	C133	3	C133_3	Organic	HYPR	White	NA	NA	0.6	NA	NA	41	NA	NA	NA	NA	NA	NA
Org	2018	2018 Org	2018 Org Organic	2018 Org-1	C	134	C134	1	C134_1	Organic	HYPR	Pigmented	23.7554	NA	0.68	NA	NA	40	NA	NA	NA	NA	NA	NA
Org	2018	2018 Org	2018 Org Organic	2018 Org-2	C	134	C134	2	C134_2	Organic	HYPR	Pigmented	21.52	NA	0.96	NA	NA	40	NA	NA	NA	NA	NA	NA
Org	2018	2018 Org	2018 Org Organic	2018 Org-3	C	134	C134	3	C134_3	Organic	HYPR	Pigmented	NA	NA	0.92	NA	NA	39	NA	NA	NA	NA	NA	NA
Org	2018	2018 Org	2018 Org Organic	2018 Org-1	C	135	C135	1	C135_1	Organic	HYPR	Pigmented	25.49	NA	0.72	NA	NA	39	NA	NA	NA	NA	NA	NA
Org	2018	2018 Org	2018 Org Organic	2018 Org-2	C	135	C135	2	C135_2	Organic	HYPR	Pigmented	31.6067	NA	0.88	NA	NA	39	NA	NA	NA	NA	NA	NA
Org	2018	2018 Org	2018 Org Organic	2018 Org-3	C	135	C135	3	C135_3	Organic	HYPR	Pigmented	NA	NA	0.92	NA	NA	37	NA	NA	NA	NA	NA	NA
Org	2018	2018 Org	2018 Org Organic	2018 Org-1	C	136	C136	1	C136_1	Organic	HYPR	Pigmented	25.7511	NA	0.92	NA	NA	42	NA	NA	NA	NA	NA	NA
Org	2018	2018 Org	2018 Org Organic	2018 Org-2	C	136	C136	2	C136_2	Organic	HYPR	Pigmented	25.3862	NA	0.8	NA	NA	44	NA	NA	NA	NA	NA	NA
Org	2018	2018 Org	2018 Org Organic	2018 Org-3	C	136	C136	3	C136_3	Organic	HYPR	Pigmented	NA	NA	0.84	NA	NA	40	NA	NA	NA	NA	NA	NA
Org	2018	2018 Org	2018 Org Organic	2018 Org-1	C	137	C137	1	C137_1	Organic	HYPR	Pigmented	22.2	NA	0.84	NA	NA	40	NA	NA	NA	NA	NA	NA
Org	2018	2018 Org	2018 Org Organic	2018 Org-2	C	137	C137	2	C137_2	Organic	HYPR	Pigmented	24.7753	NA	0.92	NA	NA	39	NA	NA	NA	NA	NA	NA
Org	2018	2018 Org	2018 Org Organic	2018 Org-3	C	137	C137	3	C137_3	Organic	HYPR	Pigmented	NA	NA	0.84	NA	NA	40	NA	NA	NA	NA	NA	NA
Org	2018	2018 Org	2018 Org Organic	2018 Org-1	C	139	C139	1	C139_1	Organic	HYPR	White	38.9971	NA	0.72	NA	NA	38	NA	NA	NA	NA	NA	NA
Org	2018	2018 Org	2018 Org Organic	2018 Org-2	C	139	C139	2	C139_2	Organic	HYPR	White	48.9276	NA	0.44	NA	NA	40	NA	NA	NA	NA	NA	NA
Org	2018	2018 Org	2018 Org Organic	2018 Org-1	C	140	C140	1	C140_1	Organic	HYPR	Pigmented	NA	NA	0.96	NA	NA	38	NA	NA	NA	NA	NA	NA
Org	2018	2018 Org	2018 Org Organic	2018 Org-2	C	140	C140	2	C140_2	Organic	HYPR	Pigmented	17.8733	NA	0.96	NA	NA	37	NA	NA	NA	NA	NA	NA
Org	2018	2018 Org	2018 Org Organic	2018 Org-3	C	140	C140	3	C140_3	Organic	HYPR	Pigmented	NA	NA	0.72	NA	NA	38	NA	NA	NA	NA	NA	NA
Org	2018	2018 Org	2018 Org Organic	2018 Org-1	C	143	C143	1	C143_1	Organic	HYPR	Pigmented	27.8257	NA	0.84	NA	NA	38	NA	NA	NA	NA	NA	NA
Org	2018	2018 Org	2018 Org Organic	2018 Org-2	C	143	C143	2	C143_2	Organic	HYPR	Pigmented	25.6631	NA	0.56	NA	NA	39	NA	NA	NA	NA	NA	NA
Org	2018	2018 Org	2018 Org Organic	2018 Org-3	C	143	C143	3	C143_3	Organic	HYPR	Pigmented	NA	NA	0.52	NA	NA	38	NA	NA	NA	NA	NA	NA
Org	2018	2018 Org	2018 Org Organic	2018 Org-1	C	144	C144	1	C144_1	Organic	HYPR	White	34.8402	NA	0.4	NA	NA	40	NA	NA	NA	NA	NA	NA
Org	2018	2018 Org	2018 Org Organic	2018 Org-2	C	144	C144	2	C144_2	Organic	HYPR	White	26.23	NA	0.64	NA	NA	40	NA	NA	NA	NA	NA	NA
Org	2018	2018 Org	2018 Org Organic	2018 Org-3	C	144	C144	3	C144_3	Organic	HYPR	White	NA	NA	0.8	NA	NA	39	NA	NA	NA	NA	NA	NA
Org	2018	2018 Org	2018 Org Organic	2018 Org-1	C	145	C145	1	C145_1	Organic	HYPR	Pigmented	30.8733	NA	0.6	NA	NA	39	NA	NA	NA	NA	NA	NA
Org	2018	2018 Org	2018 Org Organic	2018 Org-2	C	145	C145	2	C145_2	Organic	HYPR	Pigmented	27.1267	NA	0.84	NA	NA	39	NA	NA	NA	NA	NA	NA
Org	2018	2018 Org	2018 Org Organic	2018 Org-3	C	145	C145	3	C145_3	Organic	HYPR	Pigmented	NA	NA	0.16	NA	NA	40	NA	NA	NA	NA	NA	NA
Org	2018	2018 Org	2018 Org Organic	2018 Org-1	C	146	C146	1	C146_1	Organic	HYPR	Pigmented	89.3906	NA	0.12	NA	NA	39	NA	NA	NA	NA	NA	NA
Org	2018	2018 Org	2018 Org Organic	2018 Org-2	C	146	C146	2	C146_2	Organic	HYPR	Pigmented	22.9829	NA	0.64	NA	NA	40	NA	NA	NA	NA	NA	NA
Org	2018	2018 Org	2018 Org Organic	2018 Org-3	C	146	C146	3	C146_3	Organic	HYPR	Pigmented	NA	NA	0.68	NA	NA	42	NA	NA	NA	NA	NA	NA
Org	2018	2018 Org	2018 Org Organic	2018 Org-1	C	147	C147	1	C147_1	Organic	HYPR	Pigmented	33.1933	NA	0.64	NA	NA	40	NA	NA	NA	NA	NA	NA
Org	2018	2018 Org	2018 Org Organic	2018 Org-2	C	147	C147	2	C147_2	Organic	HYPR	Pigmented	21.8133	NA	0.64	NA	NA	39	NA	NA	NA	NA	NA	NA
Org	2018	2018 Org	2018 Org Organic	2018 Org-3	C	147	C147	3	C147_3	Organic	HYPR	Pigmented	NA	NA	0.96	NA	NA	39	NA	NA	NA	NA	NA	NA
Org	2018	2018 Org	2018 Org Organic	2018 Org-1	C	150	C150	1	C150_1	Organic	HYPR	Pigmented	30.7133	NA	0.92	NA	NA	40	NA	NA	NA	NA	NA	NA
Org	2018	2018 Org	2018 Org Organic	2018 Org-2	C	150	C150	2	C150_2	Organic	HYPR	Pigmented	19.48	NA	0.72	NA	NA	40	NA	NA	NA	NA	NA	NA
Org	2018	2018 Org	2018 Org Organic	2018 Org-3	C	150	C150	3	C150_3	Organic	HYPR	Pigmented	NA	NA	0.76	NA	NA	41	NA	NA	NA	NA	NA	NA
Org	2018	2018 Org	2018 Org Organic	2018 Org-1	C	151	C151	1	C151_1	Organic	HYPR	Pigmented	29.89	NA	0.56	NA	NA	43	NA	NA	NA	NA	NA	NA
Org	2018	2018 Org	2018 Org Organic	2018 Org-3	C	151	C151	3	C151_3	Organic	HYPR	Pigmented	NA	NA	0.84	NA	NA	42	NA	NA	NA	NA	NA	NA
Org	2018	2018 Org	2018 Org Organic	2018 Org-1	C	152	C152	1	C152_1	Organic	HYPR	White	61.5151	NA	0.32	NA	NA	40	NA	NA	NA	NA	NA	NA
Org	2018	2018 Org	2018 Org Organic	2018 Org-2	C	152	C152	2	C152_2	Organic	HYPR	White	26.74	NA	0.6	NA	NA	40	NA	NA	NA	NA	NA	NA
Org	2018	2018 Org	2018 Org Organic	2018 Org-3	C	152	C152	3	C152_3	Organic	HYPR	White	NA	NA	0.32	NA	NA	40	NA	NA	NA	NA	NA	NA
Org	2018	2018 Org	2018 Org Organic	2018 Org-1	C	153	C153	1	C153_1	Organic	HYPR	Pigmented	31.6491	NA	0.52	NA	NA	38	NA	NA	NA	NA	NA	NA
Org	2018	2018 Org	2018 Org Organic	2018 Org-2	C	153	C153	2	C153_2	Organic	HYPR	Pigmented	31.12	NA	0.76	NA	NA	38	NA	NA	NA	NA	NA	NA
Org	2018	2018 Org	2018 Org Organic	2018 Org-3	C	153	C153	3	C153_3	Organic	HYPR	Pigmented	NA	NA	0.8	NA	NA	38	NA	NA	NA	NA	NA	NA
Org	2018	2018 Org	2018 Org Organic	2018 Org-1	C	154	C154	1	C154_1	Organic	HYPR	Pigmented	4.45429	NA	0.92	NA	NA	40	NA	NA	NA	NA	NA	NA
Org	2018	2018 Org	2018 Org Organic	2018 Org-2	C	154	C154	2	C154_2	Organic	HYPR	Pigmented	39.22	NA	0.88	NA	NA	39	NA	NA	NA	NA	NA	NA
Org	2018	2018 Org	2018 Org Organic	2018 Org-3	C	154	C154	3	C154_3	Organic	HYPR	Pigmented	NA	NA	0.96	NA	NA	40	NA	NA	NA	NA	NA	NA
Org	2018	2018 Org	2018 Org Organic	2018 Org-2	C	157	C157	2	C157_2	Organic	HYPR	Pigmented	NA	NA	0.84	NA	NA	43	NA	NA	NA	NA	NA	NA
Org	2018	2018 Org	2018 Org Organic	2018 Org-1	C	16	C16	1	C16_1	Organic	HYPR	Pigmented	37.765	NA	0.92	NA	NA	37	NA	NA	NA	NA	NA	NA
Org	2018	2018 Org	2018 Org Organic	2018 Org-2	C	16	C16	2	C16_2	Organic	HYPR	Pigmented	37.68	NA	0.92	NA	NA	37	NA	NA	NA	NA	NA	NA
Org	2018	2018 Org	2018 Org Organic	2018 Org-3	C	16	C16	3	C16_3	Organic	HYPR	Pigmented	NA	NA	0.88	NA	NA	38	NA	NA	NA	NA	NA	NA
Org	2018	2018 Org	2018 Org Organic	2018 Org-1	C	17	C17	1	C17_1	Organic	HYPR	Pigmented	34.64	NA	0.88	NA	NA	38	NA	NA	NA	NA	NA	NA
Org	2018	2018 Org	2018 Org Organic	2018 Org-3	C	17	C17	3	C17_3	Organic	HYPR	Pigmented	NA	NA	0.8	NA	NA	37	NA	NA	NA	NA	NA	NA
Org	2018	2018 Org	2018 Org Organic	2018 Org-1	C	18	C18	1	C18_1	Organic	HYPR	Pigmented	37.5733	NA	0.76	NA	NA	38	NA	NA	NA	NA	NA	NA
Org	2018	2018 Org	2018 Org Organic	2018 Org-2	C	18	C18	2	C18_2	Organic	HYPR	Pigmented	23.1025	NA	0.96	NA	NA	38	NA	NA	NA	NA	NA	NA
Org	2018	2018 Org	2018 Org Organic	2018 Org-3	C	18	C18	3	C18_3	Organic	HYPR	Pigmented	NA	NA	0.76	NA	NA	40	NA	NA	NA	NA	NA	NA
Org	2018	2018 Org	2018 Org Organic	2018 Org-3	C	19	C19	3	C19_3	Organic	HYPR	Pigmented	NA	NA	0.64	NA	NA	45	NA	NA	NA	NA	NA	NA
Org	2018	2018 Org	2018 Org Organic	2018 Org-1	C	2	C2	1	C2_1	Organic	HYPR	White	33.2067	NA	0.84	NA	NA	40	NA	NA	NA	NA	NA	NA
Org	2018	2018 Org	2018 Org Organic	2018 Org-2	C	2	C2	2	C2_2	Organic	HYPR	White	46.0567	NA	0.6	NA	NA	38	NA	NA	NA	NA	NA	NA
Org	2018	2018 Org	2018 Org Organic	2018 Org-3	C	2	C2	3	C2_3	Organic	HYPR	White	NA	NA	0.84	NA	NA	38	NA	NA	NA	NA	NA	NA
Org	2018	2018 Org	2018 Org Organic	2018 Org-1	C	21	C21	1	C21_1	Organic	HYPR	Pigmented	31.3471	NA	0.88	NA	NA	38	NA	NA	NA	NA	NA	NA
Org	2018	2018 Org	2018 Org Organic	2018 Org-2	C	21	C21	2	C21_2	Organic	HYPR	Pigmented	26.6267	NA	0.84	NA	NA	39	NA	NA	NA	NA	NA	NA
Org	2018	2018 Org	2018 Org Organic	2018 Org-3	C	21	C21	3	C21_3	Organic	HYPR	Pigmented	NA	NA	0.88	NA	NA	37	NA	NA	NA	NA	NA	NA
Org	2018	2018 Org	2018 Org Organic	2018 Org-1	C	27	C27	1	C27_1	Organic	HYPR	Pigmented	39.0257	NA	0.8	NA	NA	38	NA	NA	NA	NA	NA	NA
Org	2018	2018 Org	2018 Org Organic	2018 Org-2	C	27	C27	2	C27_2	Organic	HYPR	Pigmented	24.3333	NA	0.84	NA	NA	39	NA	NA	NA	NA	NA	NA
Org	2018	2018 Org	2018 Org Organic	2018 Org-3	C	27	C27	3	C27_3	Organic	HYPR	Pigmented	NA	NA	0.92	NA	NA	37	NA	NA	NA	NA	NA	NA
Org	2018	2018 Org	2018 Org Organic	2018 Org-1	C	29	C29	1	C29_1	Organic	HYPR	Pigmented	25.74	NA	0.56	NA	NA	42	NA	NA	NA	NA	NA	NA
Org	2018	2018 Org	2018 Org Organic	2018 Org-2	C	29	C29	2	C29_2	Organic	HYPR	Pigmented	27.1267	NA	0.64	NA	NA	42	NA	NA	NA	NA	NA	NA
Org	2018	2018 Org	2018 Org Organic	2018 Org-3	C	29	C29	3	C29_3	Organic	HYPR	Pigmented	NA	NA	0.36	NA	NA	41	NA	NA	NA	NA	NA	NA
Org	2018	2018 Org	2018 Org Organic	2018 Org-1	C	3	C3	1	C3_1	Organic	HYPR	White	26.04	NA	0.52	NA	NA	45	NA	NA	NA	NA	NA	NA
Org	2018	2018 Org	2018 Org Organic	2018 Org-2	C	3	C3	2	C3_2	Organic	HYPR	White	86.6737	NA	0.12	NA	NA	49	NA	NA	NA	NA	NA	NA
Org	2018	2018 Org	2018 Org Organic	2018 Org-3	C	3	C3	3	C3_3	Organic	HYPR	White	NA	NA	0.88	NA	NA	42	NA	NA	NA	NA	NA	NA
Org	2018	2018 Org	2018 Org Organic	2018 Org-1	C	30	C30	1	C30_1	Organic	HYPR	White	21.94	NA	0.88	NA	NA	43	NA	NA	NA	NA	NA	NA
Org	2018	2018 Org	2018 Org Organic	2018 Org-2	C	30	C30	2	C30_2	Organic	HYPR	White	49.3623	NA	0.4	NA	NA	45	NA	NA	NA	NA	NA	NA
Org	2018	2018 Org	2018 Org Organic	2018 Org-3	C	30	C30	3	C30_3	Organic	HYPR	White	NA	NA	0.88	NA	NA	42	NA	NA	NA	NA	NA	NA
Org	2018	2018 Org	2018 Org Organic	2018 Org-1	C	31	C31	1	C31_1	Organic	HYPR	Pigmented	24.0087	NA	0.92	NA	NA	39	NA	NA	NA	NA	NA	NA
Org	2018	2018 Org	2018 Org Organic	2018 Org-2	C	31	C31	2	C31_2	Organic	HYPR	Pigmented	25.0333	NA	0.88	NA	NA	38	NA	NA	NA	NA	NA	NA
Org	2018	2018 Org	2018 Org Organic	2018 Org-3	C	31	C31	3	C31_3	Organic	HYPR	Pigmented	NA	NA	0.88	NA	NA	40	NA	NA	NA	NA	NA	NA
Org	2018	2018 Org	2018 Org Organic	2018 Org-1	C	32	C32	1	C32_1	Organic	HYPR	Pigmented	19.2631	NA	0.64	NA	NA	40	NA	NA	NA	NA	NA	NA
Org	2018	2018 Org	2018 Org Organic	2018 Org-2	C	32	C32	2	C32_2	Organic	HYPR	Pigmented	35.0733	NA	0.88	NA	NA	39	NA	NA	NA	NA	NA	NA
Org	2018	2018 Org	2018 Org Organic	2018 Org-3	C	32	C32	3	C32_3	Organic	HYPR	Pigmented	NA	NA	0.92	NA	NA	39	NA	NA	NA	NA	NA	NA
Org	2018	2018 Org	2018 Org Organic	2018 Org-1	C	34	C34	1	C34_1	Organic	HYPR	Pigmented	22.7667	NA	0.76	NA	NA	37	NA	NA	NA	NA	NA	NA
Org	2018	2018 Org	2018 Org Organic	2018 Org-2	C	34	C34	2	C34_2	Organic	HYPR	Pigmented	23.94	NA	0.72	NA	NA	39	NA	NA	NA	NA	NA	NA
Org	2018	2018 Org	2018 Org Organic	2018 Org-3	C	34	C34	3	C34_3	Organic	HYPR	Pigmented	NA	NA	0.92	NA	NA	39	NA	NA	NA	NA	NA	NA
Org	2018	2018 Org	2018 Org Organic	2018 Org-1	C	36	C36	1	C36_1	Organic	HYPR	Pigmented	24.0257	NA	0.64	NA	NA	38	NA	NA	NA	NA	NA	NA
Org	2018	2018 Org	2018 Org Organic	2018 Org-2	C	36	C36	2	C36_2	Organic	HYPR	Pigmented	27.1309	NA	0.68	NA	NA	39	NA	NA	NA	NA	NA	NA
Org	2018	2018 Org	2018 Org Organic	2018 Org-3	C	36	C36	3	C36_3	Organic	HYPR	Pigmented	NA	NA	0.72	NA	NA	37	NA	NA	NA	NA	NA	NA
Org	2018	2018 Org	2018 Org Organic	2018 Org-1	C	37	C37	1	C37_1	Organic	HYPR	Pigmented	41.6491	NA	0.48	NA	NA	39	NA	NA	NA	NA	NA	NA
Org	2018	2018 Org	2018 Org Organic	2018 Org-2	C	37	C37	2	C37_2	Organic	HYPR	Pigmented	48.6309	NA	0.44	NA	NA	40	NA	NA	NA	NA	NA	NA
Org	2018	2018 Org	2018 Org Organic	2018 Org-3	C	37	C37	3	C37_3	Organic	HYPR	Pigmented	NA	NA	0.6	NA	NA	39	NA	NA	NA	NA	NA	NA
Org	2018	2018 Org	2018 Org Organic	2018 Org-1	C	38	C38	1	C38_1	Organic	HYPR	Pigmented	32.5151	NA	0.36	NA	NA	40	NA	NA	NA	NA	NA	NA
Org	2018	2018 Org	2018 Org Organic	2018 Org-2	C	38	C38	2	C38_2	Organic	HYPR	Pigmented	65.7735	NA	0.36	NA	NA	40	NA	NA	NA	NA	NA	NA
Org	2018	2018 Org	2018 Org Organic	2018 Org-3	C	38	C38	3	C38_3	Organic	HYPR	Pigmented	NA	NA	0.28	NA	NA	40	NA	NA	NA	NA	NA	NA
Org	2018	2018 Org	2018 Org Organic	2018 Org-1	C	41	C41	1	C41_1	Organic	HYPR	White	39.7401	NA	0.24	NA	NA	41	NA	NA	NA	NA	NA	NA
Org	2018	2018 Org	2018 Org Organic	2018 Org-2	C	41	C41	2	C41_2	Organic	HYPR	White	26.1817	NA	0.56	NA	NA	42	NA	NA	NA	NA	NA	NA
Org	2018	2018 Org	2018 Org Organic	2018 Org-3	C	41	C41	3	C41_3	Organic	HYPR	White	NA	NA	0.64	NA	NA	41	NA	NA	NA	NA	NA	NA
Org	2018	2018 Org	2018 Org Organic	2018 Org-1	C	42	C42	1	C42_1	Organic	HYPR	Pigmented	37.2686	NA	0.92	NA	NA	40	NA	NA	NA	NA	NA	NA
Org	2018	2018 Org	2018 Org Organic	2018 Org-2	C	42	C42	2	C42_2	Organic	HYPR	Pigmented	23.6133	NA	0.8	NA	NA	40	NA	NA	NA	NA	NA	NA
Org	2018	2018 Org	2018 Org Organic	2018 Org-3	C	42	C42	3	C42_3	Organic	HYPR	Pigmented	NA	NA	0.88	NA	NA	40	NA	NA	NA	NA	NA	NA
Org	2018	2018 Org	2018 Org Organic	2018 Org-1	C	43	C43	1	C43_1	Organic	HYPR	Pigmented	NA	NA	0.96	NA	NA	39	NA	NA	NA	NA	NA	NA
Org	2018	2018 Org	2018 Org Organic	2018 Org-2	C	43	C43	2	C43_2	Organic	HYPR	Pigmented	33.2133	NA	0.8	NA	NA	38	NA	NA	NA	NA	NA	NA
Org	2018	2018 Org	2018 Org Organic	2018 Org-3	C	43	C43	3	C43_3	Organic	HYPR	Pigmented	NA	NA	0.6	NA	NA	39	NA	NA	NA	NA	NA	NA
Org	2018	2018 Org	2018 Org Organic	2018 Org-1	C	45	C45	1	C45_1	Organic	HYPR	Pigmented	18.8333	NA	0.96	NA	NA	40	NA	NA	NA	NA	NA	NA
Org	2018	2018 Org	2018 Org Organic	2018 Org-2	C	45	C45	2	C45_2	Organic	HYPR	Pigmented	18.1257	NA	0.76	NA	NA	42	NA	NA	NA	NA	NA	NA
Org	2018	2018 Org	2018 Org Organic	2018 Org-3	C	45	C45	3	C45_3	Organic	HYPR	Pigmented	NA	NA	0.64	NA	NA	41	NA	NA	NA	NA	NA	NA
Org	2018	2018 Org	2018 Org Organic	2018 Org-1	C	46	C46	1	C46_1	Organic	HYPR	Pigmented	39.6037	NA	0.44	NA	NA	40	NA	NA	NA	NA	NA	NA
Org	2018	2018 Org	2018 Org Organic	2018 Org-2	C	46	C46	2	C46_2	Organic	HYPR	Pigmented	28.34	NA	0.8	NA	NA	40	NA	NA	NA	NA	NA	NA
Org	2018	2018 Org	2018 Org Organic	2018 Org-3	C	46	C46	3	C46_3	Organic	HYPR	Pigmented	NA	NA	0.64	NA	NA	39	NA	NA	NA	NA	NA	NA
Org	2018	2018 Org	2018 Org Organic	2018 Org-1	C	47	C47	1	C47_1	Organic	HYPR	White	51.5902	NA	0.44	NA	NA	39	NA	NA	NA	NA	NA	NA
Org	2018	2018 Org	2018 Org Organic	2018 Org-1	C	5	C5	1	C5_1	Organic	HYPR	Pigmented	34.94	NA	0.52	NA	NA	37	NA	NA	NA	NA	NA	NA
Org	2018	2018 Org	2018 Org Organic	2018 Org-2	C	5	C5	2	C5_2	Organic	HYPR	Pigmented	34.1533	NA	0.88	NA	NA	37	NA	NA	NA	NA	NA	NA
Org	2018	2018 Org	2018 Org Organic	2018 Org-3	C	5	C5	3	C5_3	Organic	HYPR	Pigmented	NA	NA	0.88	NA	NA	38	NA	NA	NA	NA	NA	NA
Org	2018	2018 Org	2018 Org Organic	2018 Org-1	C	51	C51	1	C51_1	Organic	HYPR	White	22.9001	NA	0.44	NA	NA	41	NA	NA	NA	NA	NA	NA
Org	2018	2018 Org	2018 Org Organic	2018 Org-2	C	51	C51	2	C51_2	Organic	HYPR	White	36.4026	NA	0.4	NA	NA	45	NA	NA	NA	NA	NA	NA
Org	2018	2018 Org	2018 Org Organic	2018 Org-3	C	51	C51	3	C51_3	Organic	HYPR	White	NA	NA	0.48	NA	NA	42	NA	NA	NA	NA	NA	NA
Org	2018	2018 Org	2018 Org Organic	2018 Org-1	C	52	C52	1	C52_1	Organic	HYPR	Pigmented	31.26	NA	0.8	NA	NA	42	NA	NA	NA	NA	NA	NA
Org	2018	2018 Org	2018 Org Organic	2018 Org-2	C	52	C52	2	C52_2	Organic	HYPR	Pigmented	33.44	NA	0.8	NA	NA	43	NA	NA	NA	NA	NA	NA
Org	2018	2018 Org	2018 Org Organic	2018 Org-3	C	52	C52	3	C52_3	Organic	HYPR	Pigmented	NA	NA	0.76	NA	NA	42	NA	NA	NA	NA	NA	NA
Org	2018	2018 Org	2018 Org Organic	2018 Org-1	C	54	C54	1	C54_1	Organic	HYPR	White	32.9169	NA	0.8	NA	NA	38	NA	NA	NA	NA	NA	NA
Org	2018	2018 Org	2018 Org Organic	2018 Org-2	C	54	C54	2	C54_2	Organic	HYPR	White	36.7477	NA	0.56	NA	NA	37	NA	NA	NA	NA	NA	NA
Org	2018	2018 Org	2018 Org Organic	2018 Org-3	C	54	C54	3	C54_3	Organic	HYPR	White	NA	NA	0.8	NA	NA	38	NA	NA	NA	NA	NA	NA
Org	2018	2018 Org	2018 Org Organic	2018 Org-1	C	57	C57	1	C57_1	Organic	HYPR	Pigmented	21.5212	NA	0.72	NA	NA	40	NA	NA	NA	NA	NA	NA
Org	2018	2018 Org	2018 Org Organic	2018 Org-2	C	57	C57	2	C57_2	Organic	HYPR	Pigmented	23.9844	NA	0.8	NA	NA	39	NA	NA	NA	NA	NA	NA
Org	2018	2018 Org	2018 Org Organic	2018 Org-3	C	57	C57	3	C57_3	Organic	HYPR	Pigmented	NA	NA	0.64	NA	NA	40	NA	NA	NA	NA	NA	NA
Org	2018	2018 Org	2018 Org Organic	2018 Org-1	C	58	C58	1	C58_1	Organic	HYPR	White	54.2401	NA	0.36	NA	NA	41	NA	NA	NA	NA	NA	NA
Org	2018	2018 Org	2018 Org Organic	2018 Org-2	C	58	C58	2	C58_2	Organic	HYPR	White	68.4737	NA	0.12	NA	NA	41	NA	NA	NA	NA	NA	NA
Org	2018	2018 Org	2018 Org Organic	2018 Org-3	C	58	C58	3	C58_3	Organic	HYPR	White	NA	NA	0.88	NA	NA	40	NA	NA	NA	NA	NA	NA
Org	2018	2018 Org	2018 Org Organic	2018 Org-1	C	59	C59	1	C59_1	Organic	HYPR	Pigmented	30.1333	NA	0.88	NA	NA	38	NA	NA	NA	NA	NA	NA
Org	2018	2018 Org	2018 Org Organic	2018 Org-2	C	59	C59	2	C59_2	Organic	HYPR	Pigmented	20.7	NA	0.88	NA	NA	40	NA	NA	NA	NA	NA	NA
Org	2018	2018 Org	2018 Org Organic	2018 Org-3	C	59	C59	3	C59_3	Organic	HYPR	Pigmented	NA	NA	0.84	NA	NA	39	NA	NA	NA	NA	NA	NA
Org	2018	2018 Org	2018 Org Organic	2018 Org-1	C	60	C60	1	C60_1	Organic	HYPR	Pigmented	13.38	NA	0.32	NA	NA	46	NA	NA	NA	NA	NA	NA
Org	2018	2018 Org	2018 Org Organic	2018 Org-2	C	60	C60	2	C60_2	Organic	HYPR	Pigmented	25.7764	NA	0.44	NA	NA	43	NA	NA	NA	NA	NA	NA
Org	2018	2018 Org	2018 Org Organic	2018 Org-3	C	60	C60	3	C60_3	Organic	HYPR	Pigmented	NA	NA	0.24	NA	NA	45	NA	NA	NA	NA	NA	NA
Org	2018	2018 Org	2018 Org Organic	2018 Org-3	C	61	C61	3	C61_3	Organic	HYPR	Pigmented	NA	NA	0.12	NA	NA	42	NA	NA	NA	NA	NA	NA
Org	2018	2018 Org	2018 Org Organic	2018 Org-1	C	62	C62	1	C62_1	Organic	HYPR	Pigmented	30.9467	NA	0.8	NA	NA	37	NA	NA	NA	NA	NA	NA
Org	2018	2018 Org	2018 Org Organic	2018 Org-2	C	62	C62	2	C62_2	Organic	HYPR	Pigmented	30.5133	NA	0.72	NA	NA	38	NA	NA	NA	NA	NA	NA
Org	2018	2018 Org	2018 Org Organic	2018 Org-3	C	62	C62	3	C62_3	Organic	HYPR	Pigmented	NA	NA	0.44	NA	NA	40	NA	NA	NA	NA	NA	NA
Org	2018	2018 Org	2018 Org Organic	2018 Org-1	C	63	C63	1	C63_1	Organic	HYPR	Pigmented	25.5533	NA	0.88	NA	NA	37	NA	NA	NA	NA	NA	NA
Org	2018	2018 Org	2018 Org Organic	2018 Org-2	C	63	C63	2	C63_2	Organic	HYPR	Pigmented	16.94	NA	0.8	NA	NA	38	NA	NA	NA	NA	NA	NA
Org	2018	2018 Org	2018 Org Organic	2018 Org-3	C	63	C63	3	C63_3	Organic	HYPR	Pigmented	NA	NA	0.96	NA	NA	37	NA	NA	NA	NA	NA	NA
Org	2018	2018 Org	2018 Org Organic	2018 Org-1	C	64	C64	1	C64_1	Organic	HYPR	White	30.7734	NA	0.48	NA	NA	41	NA	NA	NA	NA	NA	NA
Org	2018	2018 Org	2018 Org Organic	2018 Org-2	C	64	C64	2	C64_2	Organic	HYPR	White	17.0601	NA	0.44	NA	NA	40	NA	NA	NA	NA	NA	NA
Org	2018	2018 Org	2018 Org Organic	2018 Org-3	C	64	C64	3	C64_3	Organic	HYPR	White	NA	NA	0.52	NA	NA	39	NA	NA	NA	NA	NA	NA
Org	2018	2018 Org	2018 Org Organic	2018 Org-1	C	65	C65	1	C65_1	Organic	HYPR	Pigmented	27.2286	NA	0.56	NA	NA	45	NA	NA	NA	NA	NA	NA
Org	2018	2018 Org	2018 Org Organic	2018 Org-2	C	65	C65	2	C65_2	Organic	HYPR	Pigmented	37.9309	NA	0.56	NA	NA	42	NA	NA	NA	NA	NA	NA
Org	2018	2018 Org	2018 Org Organic	2018 Org-3	C	65	C65	3	C65_3	Organic	HYPR	Pigmented	NA	NA	0.36	NA	NA	42	NA	NA	NA	NA	NA	NA
Org	2018	2018 Org	2018 Org Organic	2018 Org-1	C	67	C67	1	C67_1	Organic	HYPR	Pigmented	33.9001	NA	0.36	NA	NA	41	NA	NA	NA	NA	NA	NA
Org	2018	2018 Org	2018 Org Organic	2018 Org-2	C	67	C67	2	C67_2	Organic	HYPR	Pigmented	23.5267	NA	0.68	NA	NA	40	NA	NA	NA	NA	NA	NA
Org	2018	2018 Org	2018 Org Organic	2018 Org-3	C	67	C67	3	C67_3	Organic	HYPR	Pigmented	NA	NA	0.48	NA	NA	41	NA	NA	NA	NA	NA	NA
Org	2018	2018 Org	2018 Org Organic	2018 Org-1	C	69	C69	1	C69_1	Organic	HYPR	Pigmented	27.3016	NA	0.84	NA	NA	39	NA	NA	NA	NA	NA	NA
Org	2018	2018 Org	2018 Org Organic	2018 Org-2	C	69	C69	2	C69_2	Organic	HYPR	Pigmented	24.7337	NA	0.76	NA	NA	39	NA	NA	NA	NA	NA	NA
Org	2018	2018 Org	2018 Org Organic	2018 Org-3	C	69	C69	3	C69_3	Organic	HYPR	Pigmented	NA	NA	0.84	NA	NA	39	NA	NA	NA	NA	NA	NA
Org	2018	2018 Org	2018 Org Organic	2018 Org-1	C	7	C7	1	C7_1	Organic	HYPR	Pigmented	20.8092	NA	0.6	NA	NA	40	NA	NA	NA	NA	NA	NA
Org	2018	2018 Org	2018 Org Organic	2018 Org-2	C	7	C7	2	C7_2	Organic	HYPR	Pigmented	27.9275	NA	0.8	NA	NA	42	NA	NA	NA	NA	NA	NA
Org	2018	2018 Org	2018 Org Organic	2018 Org-3	C	7	C7	3	C7_3	Organic	HYPR	Pigmented	NA	NA	0.76	NA	NA	40	NA	NA	NA	NA	NA	NA
Org	2018	2018 Org	2018 Org Organic	2018 Org-1	C	76	C76	1	C76_1	Organic	HYPR	Pigmented	366.441	NA	0.72	NA	NA	41	NA	NA	NA	NA	NA	NA
Org	2018	2018 Org	2018 Org Organic	2018 Org-2	C	76	C76	2	C76_2	Organic	HYPR	Pigmented	20.2133	NA	0.64	NA	NA	42	NA	NA	NA	NA	NA	NA
Org	2018	2018 Org	2018 Org Organic	2018 Org-3	C	76	C76	3	C76_3	Organic	HYPR	Pigmented	NA	NA	0.76	NA	NA	40	NA	NA	NA	NA	NA	NA
Org	2018	2018 Org	2018 Org Organic	2018 Org-1	C	77	C77	1	C77_1	Organic	HYPR	Pigmented	29.5651	NA	0.48	NA	NA	40	NA	NA	NA	NA	NA	NA
Org	2018	2018 Org	2018 Org Organic	2018 Org-2	C	77	C77	2	C77_2	Organic	HYPR	Pigmented	25.2	NA	0.8	NA	NA	39	NA	NA	NA	NA	NA	NA
Org	2018	2018 Org	2018 Org Organic	2018 Org-3	C	77	C77	3	C77_3	Organic	HYPR	Pigmented	NA	NA	0.56	NA	NA	40	NA	NA	NA	NA	NA	NA
Org	2018	2018 Org	2018 Org Organic	2018 Org-1	C	78	C78	1	C78_1	Organic	HYPR	White	35.5186	NA	0.88	NA	NA	40	NA	NA	NA	NA	NA	NA
Org	2018	2018 Org	2018 Org Organic	2018 Org-2	C	78	C78	2	C78_2	Organic	HYPR	White	32.92	NA	0.88	NA	NA	39	NA	NA	NA	NA	NA	NA
Org	2018	2018 Org	2018 Org Organic	2018 Org-3	C	78	C78	3	C78_3	Organic	HYPR	White	NA	NA	0.76	NA	NA	38	NA	NA	NA	NA	NA	NA
Org	2018	2018 Org	2018 Org Organic	2018 Org-1	C	79	C79	1	C79_1	Organic	HYPR	White	30.7653	NA	0.24	NA	NA	47	NA	NA	NA	NA	NA	NA
Org	2018	2018 Org	2018 Org Organic	2018 Org-2	C	79	C79	2	C79_2	Organic	HYPR	White	39.1902	NA	0.24	NA	NA	44	NA	NA	NA	NA	NA	NA
Org	2018	2018 Org	2018 Org Organic	2018 Org-3	C	79	C79	3	C79_3	Organic	HYPR	White	NA	NA	0.68	NA	NA	40	NA	NA	NA	NA	NA	NA
Org	2018	2018 Org	2018 Org Organic	2018 Org-1	C	8	C8	1	C8_1	Organic	HYPR	Pigmented	30.9267	NA	0.6	NA	NA	38	NA	NA	NA	NA	NA	NA
Org	2018	2018 Org	2018 Org Organic	2018 Org-2	C	8	C8	2	C8_2	Organic	HYPR	Pigmented	31.36	NA	0.88	NA	NA	36	NA	NA	NA	NA	NA	NA
Org	2018	2018 Org	2018 Org Organic	2018 Org-3	C	8	C8	3	C8_3	Organic	HYPR	Pigmented	NA	NA	0.72	NA	NA	38	NA	NA	NA	NA	NA	NA
Org	2018	2018 Org	2018 Org Organic	2018 Org-1	C	82	C82	1	C82_1	Organic	HYPR	White	21.12	NA	0.64	NA	NA	38	NA	NA	NA	NA	NA	NA
Org	2018	2018 Org	2018 Org Organic	2018 Org-2	C	82	C82	2	C82_2	Organic	HYPR	White	36.6512	NA	0.4	NA	NA	40	NA	NA	NA	NA	NA	NA
Org	2018	2018 Org	2018 Org Organic	2018 Org-3	C	82	C82	3	C82_3	Organic	HYPR	White	NA	NA	0.96	NA	NA	39	NA	NA	NA	NA	NA	NA
Org	2018	2018 Org	2018 Org Organic	2018 Org-2	C	84	C84	2	C84_2	Organic	HYPR	White	87.4414	NA	0.04	NA	NA	47	NA	NA	NA	NA	NA	NA
Org	2018	2018 Org	2018 Org Organic	2018 Org-3	C	84	C84	3	C84_3	Organic	HYPR	White	NA	NA	0.28	NA	NA	42	NA	NA	NA	NA	NA	NA
Org	2018	2018 Org	2018 Org Organic	2018 Org-1	C	86	C86	1	C86_1	Organic	HYPR	Pigmented	26.3037	NA	0.52	NA	NA	36	NA	NA	NA	NA	NA	NA
Org	2018	2018 Org	2018 Org Organic	2018 Org-2	C	86	C86	2	C86_2	Organic	HYPR	Pigmented	18.38	NA	0.64	NA	NA	37	NA	NA	NA	NA	NA	NA
Org	2018	2018 Org	2018 Org Organic	2018 Org-3	C	86	C86	3	C86_3	Organic	HYPR	Pigmented	NA	NA	0.6	NA	NA	39	NA	NA	NA	NA	NA	NA
Org	2018	2018 Org	2018 Org Organic	2018 Org-1	C	87	C87	1	C87_1	Organic	HYPR	Pigmented	26.815	NA	0.88	NA	NA	38	NA	NA	NA	NA	NA	NA
Org	2018	2018 Org	2018 Org Organic	2018 Org-3	C	87	C87	3	C87_3	Organic	HYPR	Pigmented	NA	NA	0.72	NA	NA	36	NA	NA	NA	NA	NA	NA
Org	2018	2018 Org	2018 Org Organic	2018 Org-1	C	88	C88	1	C88_1	Organic	HYPR	Pigmented	20.7212	NA	0.72	NA	NA	43	NA	NA	NA	NA	NA	NA
Org	2018	2018 Org	2018 Org Organic	2018 Org-2	C	88	C88	2	C88_2	Organic	HYPR	Pigmented	16.3309	NA	0.56	NA	NA	45	NA	NA	NA	NA	NA	NA
Org	2018	2018 Org	2018 Org Organic	2018 Org-3	C	88	C88	3	C88_3	Organic	HYPR	Pigmented	NA	NA	0.76	NA	NA	45	NA	NA	NA	NA	NA	NA
Org	2018	2018 Org	2018 Org Organic	2018 Org-1	C	89	C89	1	C89_1	Organic	HYPR	Pigmented	25.2867	NA	0.8	NA	NA	39	NA	NA	NA	NA	NA	NA
Org	2018	2018 Org	2018 Org Organic	2018 Org-2	C	89	C89	2	C89_2	Organic	HYPR	Pigmented	17.7933	NA	0.76	NA	NA	40	NA	NA	NA	NA	NA	NA
Org	2018	2018 Org	2018 Org Organic	2018 Org-3	C	89	C89	3	C89_3	Organic	HYPR	Pigmented	NA	NA	0.88	NA	NA	38	NA	NA	NA	NA	NA	NA
Org	2018	2018 Org	2018 Org Organic	2018 Org-1	C	90	C90	1	C90_1	Organic	HYPR	White	32.98	NA	0.64	NA	NA	41	NA	NA	NA	NA	NA	NA
Org	2018	2018 Org	2018 Org Organic	2018 Org-2	C	90	C90	2	C90_2	Organic	HYPR	White	27.7114	NA	0.76	NA	NA	42	NA	NA	NA	NA	NA	NA
Org	2018	2018 Org	2018 Org Organic	2018 Org-3	C	90	C90	3	C90_3	Organic	HYPR	White	NA	NA	0.4	NA	NA	41	NA	NA	NA	NA	NA	NA
Org	2018	2018 Org	2018 Org Organic	2018 Org-1	C	91	C91	1	C91_1	Organic	HYPR	Pigmented	31.4554	NA	0.8	NA	NA	40	NA	NA	NA	NA	NA	NA
Org	2018	2018 Org	2018 Org Organic	2018 Org-2	C	91	C91	2	C91_2	Organic	HYPR	Pigmented	29.44	NA	0.96	NA	NA	41	NA	NA	NA	NA	NA	NA
Org	2018	2018 Org	2018 Org Organic	2018 Org-3	C	91	C91	3	C91_3	Organic	HYPR	Pigmented	NA	NA	1	NA	NA	40	NA	NA	NA	NA	NA	NA
Org	2018	2018 Org	2018 Org Organic	2018 Org-1	C	92	C92	1	C92_1	Organic	HYPR	Pigmented	33.48	NA	0.88	NA	NA	38	NA	NA	NA	NA	NA	NA
Org	2018	2018 Org	2018 Org Organic	2018 Org-2	C	92	C92	2	C92_2	Organic	HYPR	Pigmented	25.5067	NA	0.88	NA	NA	38	NA	NA	NA	NA	NA	NA
Org	2018	2018 Org	2018 Org Organic	2018 Org-3	C	92	C92	3	C92_3	Organic	HYPR	Pigmented	NA	NA	0.92	NA	NA	38	NA	NA	NA	NA	NA	NA
Org	2018	2018 Org	2018 Org Organic	2018 Org-1	C	93	C93	1	C93_1	Organic	HYPR	Pigmented	25.94	NA	0.52	NA	NA	41	NA	NA	NA	NA	NA	NA
Org	2018	2018 Org	2018 Org Organic	2018 Org-2	C	93	C93	2	C93_2	Organic	HYPR	Pigmented	34.1829	NA	0.64	NA	NA	40	NA	NA	NA	NA	NA	NA
Org	2018	2018 Org	2018 Org Organic	2018 Org-3	C	93	C93	3	C93_3	Organic	HYPR	Pigmented	NA	NA	0.68	NA	NA	39	NA	NA	NA	NA	NA	NA
Org	2018	2018 Org	2018 Org Organic	2018 Org-1	C	94	C94	1	C94_1	Organic	HYPR	White	48.7407	NA	0.08	NA	NA	46	NA	NA	NA	NA	NA	NA
Org	2018	2018 Org	2018 Org Organic	2018 Org-2	C	94	C94	2	C94_2	Organic	HYPR	White	32.52	NA	0.48	NA	NA	43	NA	NA	NA	NA	NA	NA
Org	2018	2018 Org	2018 Org Organic	2018 Org-3	C	94	C94	3	C94_3	Organic	HYPR	White	NA	NA	0.36	NA	NA	46	NA	NA	NA	NA	NA	NA
Org	2018	2018 Org	2018 Org Organic	2018 Org-1	C	95	C95	1	C95_1	Organic	HYPR	Pigmented	29.7067	NA	0.6	NA	NA	39	NA	NA	NA	NA	NA	NA
Org	2018	2018 Org	2018 Org Organic	2018 Org-2	C	95	C95	2	C95_2	Organic	HYPR	Pigmented	24.6972	NA	0.88	NA	NA	39	NA	NA	NA	NA	NA	NA
Org	2018	2018 Org	2018 Org Organic	2018 Org-3	C	95	C95	3	C95_3	Organic	HYPR	Pigmented	NA	NA	0.88	NA	NA	38	NA	NA	NA	NA	NA	NA
Org	2018	2018 Org	2018 Org Organic	2018 Org-1	C	97	C97	1	C97_1	Organic	HYPR	Pigmented	27.56	NA	0.88	NA	NA	41	NA	NA	NA	NA	NA	NA
Org	2018	2018 Org	2018 Org Organic	2018 Org-2	C	97	C97	2	C97_2	Organic	HYPR	Pigmented	17.5267	NA	0.8	NA	NA	39	NA	NA	NA	NA	NA	NA
Org	2018	2018 Org	2018 Org Organic	2018 Org-3	C	97	C97	3	C97_3	Organic	HYPR	Pigmented	NA	NA	0.64	NA	NA	40	NA	NA	NA	NA	NA	NA
Org	2018	2018 Org	2018 Org Organic	2018 Org-1	Parent	BV	Black Valentine	1	Black Valentine_1	Parent	Parent	Pigmented	28.89	NA	0.96	NA	NA	39	NA	NA	NA	NA	NA	NA
Org	2018	2018 Org	2018 Org Organic	2018 Org-1	Parent	BV	Black Valentine	1	Black Valentine_1	Parent	Parent	Pigmented	43.4462	NA	0.92	NA	NA	39	NA	NA	NA	NA	NA	NA
Org	2018	2018 Org	2018 Org Organic	2018 Org-2	Parent	BV	Black Valentine	2	Black Valentine_2	Parent	Parent	Pigmented	29.4267	NA	1	NA	NA	39	NA	NA	NA	NA	NA	NA
Org	2018	2018 Org	2018 Org Organic	2018 Org-2	Parent	BV	Black Valentine	2	Black Valentine_2	Parent	Parent	Pigmented	43.9757	NA	0.84	NA	NA	39	NA	NA	NA	NA	NA	NA
Org	2018	2018 Org	2018 Org Organic	2018 Org-3	Parent	BV	Black Valentine	3	Black Valentine_3	Parent	Parent	Pigmented	NA	NA	1	NA	NA	39	NA	NA	NA	NA	NA	NA
Org	2018	2018 Org	2018 Org Organic	2018 Org-3	Parent	BV	Black Valentine	3	Black Valentine_3	Parent	Parent	Pigmented	NA	NA	0.8	NA	NA	40	NA	NA	NA	NA	NA	NA
Org	2018	2018 Org	2018 Org Organic	2018 Org-1	Parent	Hystyle	Hystyle	1	Hystyle_1	Parent	Parent	White	40.0258	NA	0.64	NA	NA	40	NA	NA	NA	NA	NA	NA
Org	2018	2018 Org	2018 Org Organic	2018 Org-1	Parent	Hystyle	Hystyle	1	Hystyle_1	Parent	Parent	White	21.765	NA	0.28	NA	NA	40	NA	NA	NA	NA	NA	NA
Org	2018	2018 Org	2018 Org Organic	2018 Org-2	Parent	Hystyle	Hystyle	2	Hystyle_2	Parent	Parent	White	23.6673	NA	0.56	NA	NA	41	NA	NA	NA	NA	NA	NA
Org	2018	2018 Org	2018 Org Organic	2018 Org-2	Parent	Hystyle	Hystyle	2	Hystyle_2	Parent	Parent	White	98.6907	NA	0.08	NA	NA	41	NA	NA	NA	NA	NA	NA
Org	2018	2018 Org	2018 Org Organic	2018 Org-3	Parent	Hystyle	Hystyle	3	Hystyle_3	Parent	Parent	White	NA	NA	0.24	NA	NA	40	NA	NA	NA	NA	NA	NA
Org	2018	2018 Org	2018 Org Organic	2018 Org-3	Parent	Hystyle	Hystyle	3	Hystyle_3	Parent	Parent	White	NA	NA	0.24	NA	NA	43	NA	NA	NA	NA	NA	NA
Org	2018	2018 Org	2018 Org Organic	2018 Org-1	Parent	5630	OSU5630	1	OSU5630_1	Parent	Parent	White	22.3	NA	0.68	NA	NA	38	NA	NA	NA	NA	NA	NA
Org	2018	2018 Org	2018 Org Organic	2018 Org-1	Parent	5630	OSU5630	1	OSU5630_1	Parent	Parent	White	24.8862	NA	0.56	NA	NA	38	NA	NA	NA	NA	NA	NA
Org	2018	2018 Org	2018 Org Organic	2018 Org-2	Parent	5630	OSU5630	2	OSU5630_2	Parent	Parent	White	23.465	NA	0.8	NA	NA	39	NA	NA	NA	NA	NA	NA
Org	2018	2018 Org	2018 Org Organic	2018 Org-2	Parent	5630	OSU5630	2	OSU5630_2	Parent	Parent	White	29.4785	NA	0.56	NA	NA	38	NA	NA	NA	NA	NA	NA
Org	2018	2018 Org	2018 Org Organic	2018 Org-3	Parent	5630	OSU5630	3	OSU5630_3	Parent	Parent	White	NA	NA	0.88	NA	NA	37	NA	NA	NA	NA	NA	NA
Org	2018	2018 Org	2018 Org Organic	2018 Org-3	Parent	5630	OSU5630	3	OSU5630_3	Parent	Parent	White	NA	NA	0.68	NA	NA	38	NA	NA	NA	NA	NA	NA
Org	2018	2018 Org	2018 Org Organic	2018 Org-1	Parent	Provider	Provider	1	Provider_1	Parent	Parent	Pigmented	31.0467	NA	0.96	NA	NA	37	NA	NA	NA	NA	NA	NA
Org	2018	2018 Org	2018 Org Organic	2018 Org-1	Parent	Provider	Provider	1	Provider_1	Parent	Parent	Pigmented	28.5128	NA	0.72	NA	NA	39	NA	NA	NA	NA	NA	NA
Org	2018	2018 Org	2018 Org Organic	2018 Org-2	Parent	Provider	Provider	2	Provider_2	Parent	Parent	Pigmented	20.68	NA	0.88	NA	NA	38	NA	NA	NA	NA	NA	NA
Org	2018	2018 Org	2018 Org Organic	2018 Org-2	Parent	Provider	Provider	2	Provider_2	Parent	Parent	Pigmented	33.1133	NA	0.84	NA	NA	38	NA	NA	NA	NA	NA	NA
Org	2018	2018 Org	2018 Org Organic	2018 Org-3	Parent	Provider	Provider	3	Provider_3	Parent	Parent	Pigmented	NA	NA	0.84	NA	NA	37	NA	NA	NA	NA	NA	NA
Org	2018	2018 Org	2018 Org Organic	2018 Org-3	Parent	Provider	Provider	3	Provider_3	Parent	Parent	Pigmented	NA	NA	0.64	NA	NA	39	NA	NA	NA	NA	NA	NA
Conv	2020	2020 Conv	2020 Conv Conventional	2020Conv-1	B	10	B10	1	B10_1	Conventional	ORBV	Pigmented	NA	15	0.73	green	6	NA	32.81	NA	NA	NA	NA	NA
Conv	2020	2020 Conv	2020 Conv Conventional	2020Conv-2	B	10	B10	2	B10_2	Conventional	ORBV	Pigmented	NA	15	0.9	green	6	NA	32.85	NA	NA	NA	NA	NA
Conv	2020	2020 Conv	2020 Conv Conventional	2020Conv-3	B	10	B10	3	B10_3	Conventional	ORBV	Pigmented	NA	16	0.83	green	6	NA	34.74	NA	NA	NA	NA	NA
Conv	2020	2020 Conv	2020 Conv Conventional	2020Conv-1	B	101	B101	1	B101_1	Conventional	ORBV	Pigmented	NA	15	0.92	green	8	NA	31.28	NA	NA	NA	NA	NA
Conv	2020	2020 Conv	2020 Conv Conventional	2020Conv-2	B	101	B101	2	B101_2	Conventional	ORBV	Pigmented	NA	14	0.82	green	8	NA	34.15	NA	NA	NA	NA	NA
Conv	2020	2020 Conv	2020 Conv Conventional	2020Conv-3	B	101	B101	3	B101_3	Conventional	ORBV	Pigmented	NA	16	0.88	green	8	NA	38.34	NA	NA	NA	NA	NA
Conv	2020	2020 Conv	2020 Conv Conventional	2020Conv-1	B	105	B105	1	B105_1	Conventional	ORBV	Pigmented	NA	16	0.75	green	6	NA	21.32	NA	NA	NA	NA	NA
Conv	2020	2020 Conv	2020 Conv Conventional	2020Conv-2	B	105	B105	2	B105_2	Conventional	ORBV	Pigmented	NA	16	0.85	green	6	NA	22.83	NA	NA	NA	NA	NA
Conv	2020	2020 Conv	2020 Conv Conventional	2020Conv-3	B	105	B105	3	B105_3	Conventional	ORBV	Pigmented	NA	15	0.7	green	6	NA	23.88	NA	NA	NA	NA	NA
Conv	2020	2020 Conv	2020 Conv Conventional	2020Conv-1	B	111	B111	1	B111_1	Conventional	ORBV	Pigmented	NA	14	0.88	green	8	NA	29.23	NA	NA	NA	NA	NA
Conv	2020	2020 Conv	2020 Conv Conventional	2020Conv-2	B	111	B111	2	B111_2	Conventional	ORBV	Pigmented	NA	15	0.77	green	7	NA	33.04	NA	NA	NA	NA	NA
Conv	2020	2020 Conv	2020 Conv Conventional	2020Conv-3	B	111	B111	3	B111_3	Conventional	ORBV	Pigmented	NA	15	0.8	green	6	NA	37.51	NA	NA	NA	NA	NA
Conv	2020	2020 Conv	2020 Conv Conventional	2020Conv-1	B	116	B116	1	B116_1	Conventional	ORBV	White	NA	15	0.83	green	7	NA	24.05	NA	NA	NA	NA	NA
Conv	2020	2020 Conv	2020 Conv Conventional	2020Conv-2	B	116	B116	2	B116_2	Conventional	ORBV	White	NA	17	0.73	green	8	NA	23.45	NA	NA	NA	NA	NA
Conv	2020	2020 Conv	2020 Conv Conventional	2020Conv-3	B	116	B116	3	B116_3	Conventional	ORBV	White	NA	15	0.67	green	5	NA	25.4	NA	NA	NA	NA	NA
Conv	2020	2020 Conv	2020 Conv Conventional	2020Conv-1	B	117	B117	1	B117_1	Conventional	ORBV	Pigmented	NA	15	0.87	green	7	NA	34.17	NA	NA	NA	NA	NA
Conv	2020	2020 Conv	2020 Conv Conventional	2020Conv-2	B	117	B117	2	B117_2	Conventional	ORBV	Pigmented	NA	14	0.92	green	8	NA	30.33	NA	NA	NA	NA	NA
Conv	2020	2020 Conv	2020 Conv Conventional	2020Conv-3	B	117	B117	3	B117_3	Conventional	ORBV	Pigmented	NA	15	0.77	green	6	NA	30.36	NA	NA	NA	NA	NA
Conv	2020	2020 Conv	2020 Conv Conventional	2020Conv-1	B	119	B119	1	B119_1	Conventional	ORBV	Pigmented	NA	15	0.88	green	6	NA	26	NA	NA	NA	NA	NA
Conv	2020	2020 Conv	2020 Conv Conventional	2020Conv-2	B	119	B119	2	B119_2	Conventional	ORBV	Pigmented	NA	15	0.83	green	6	NA	24.19	NA	NA	NA	NA	NA
Conv	2020	2020 Conv	2020 Conv Conventional	2020Conv-3	B	119	B119	3	B119_3	Conventional	ORBV	Pigmented	NA	15	0.87	green	7	NA	24.19	NA	NA	NA	NA	NA
Conv	2020	2020 Conv	2020 Conv Conventional	2020Conv-1	B	12	B12	1	B12_1	Conventional	ORBV	Pigmented	NA	18	0.65	green	6	NA	29.33	NA	NA	NA	NA	NA
Conv	2020	2020 Conv	2020 Conv Conventional	2020Conv-2	B	12	B12	2	B12_2	Conventional	ORBV	Pigmented	NA	15	0.8	green	7	NA	31.27	NA	NA	NA	NA	NA
Conv	2020	2020 Conv	2020 Conv Conventional	2020Conv-3	B	12	B12	3	B12_3	Conventional	ORBV	Pigmented	NA	17	0.72	green	6	NA	41.95	NA	NA	NA	NA	NA
Conv	2020	2020 Conv	2020 Conv Conventional	2020Conv-1	B	120	B120	1	B120_1	Conventional	ORBV	Pigmented	NA	16	0.73	green	6	NA	34.92	NA	NA	NA	NA	NA
Conv	2020	2020 Conv	2020 Conv Conventional	2020Conv-2	B	120	B120	2	B120_2	Conventional	ORBV	Pigmented	NA	15	0.8	green	6	NA	33.44	NA	NA	NA	NA	NA
Conv	2020	2020 Conv	2020 Conv Conventional	2020Conv-3	B	120	B120	3	B120_3	Conventional	ORBV	Pigmented	NA	17	0.75	green	6	NA	37.4	NA	NA	NA	NA	NA
Conv	2020	2020 Conv	2020 Conv Conventional	2020Conv-1	B	123	B123	1	B123_1	Conventional	ORBV	Pigmented	NA	16	0.8	green	6	NA	32.12	NA	NA	NA	NA	NA
Conv	2020	2020 Conv	2020 Conv Conventional	2020Conv-2	B	123	B123	2	B123_2	Conventional	ORBV	Pigmented	NA	16	0.8	green	6	NA	31.46	NA	NA	NA	NA	NA
Conv	2020	2020 Conv	2020 Conv Conventional	2020Conv-3	B	123	B123	3	B123_3	Conventional	ORBV	Pigmented	NA	15	0.83	green	6	NA	34.45	NA	NA	NA	NA	NA
Conv	2020	2020 Conv	2020 Conv Conventional	2020Conv-1	B	124	B124	1	B124_1	Conventional	ORBV	White	NA	15	0.87	green	7	NA	24.57	NA	NA	NA	NA	NA
Conv	2020	2020 Conv	2020 Conv Conventional	2020Conv-2	B	124	B124	2	B124_2	Conventional	ORBV	White	NA	15	0.8	green	7	NA	25.64	NA	NA	NA	NA	NA
Conv	2020	2020 Conv	2020 Conv Conventional	2020Conv-3	B	124	B124	3	B124_3	Conventional	ORBV	White	NA	16	0.93	green	7	NA	28.89	NA	NA	NA	NA	NA
Conv	2020	2020 Conv	2020 Conv Conventional	2020Conv-1	B	125	B125	1	B125_1	Conventional	ORBV	Pigmented	NA	15	0.85	green	7	NA	28.62	NA	NA	NA	NA	NA
Conv	2020	2020 Conv	2020 Conv Conventional	2020Conv-2	B	125	B125	2	B125_2	Conventional	ORBV	Pigmented	NA	15	0.7	green	7	NA	25.26	NA	NA	NA	NA	NA
Conv	2020	2020 Conv	2020 Conv Conventional	2020Conv-3	B	125	B125	3	B125_3	Conventional	ORBV	Pigmented	NA	14	0.85	green	7	NA	29.69	NA	NA	NA	NA	NA
Conv	2020	2020 Conv	2020 Conv Conventional	2020Conv-1	B	130	B130	1	B130_1	Conventional	ORBV	Pigmented	NA	16	0.83	green	6	NA	28.83	NA	NA	NA	NA	NA
Conv	2020	2020 Conv	2020 Conv Conventional	2020Conv-2	B	130	B130	2	B130_2	Conventional	ORBV	Pigmented	NA	15	0.85	green	6	NA	30.95	NA	NA	NA	NA	NA
Conv	2020	2020 Conv	2020 Conv Conventional	2020Conv-3	B	130	B130	3	B130_3	Conventional	ORBV	Pigmented	NA	15	0.9	green	7	NA	31.28	NA	NA	NA	NA	NA
Conv	2020	2020 Conv	2020 Conv Conventional	2020Conv-1	B	132	B132	1	B132_1	Conventional	ORBV	Pigmented	NA	16	0.87	green	7	NA	22.82	NA	NA	NA	NA	NA
Conv	2020	2020 Conv	2020 Conv Conventional	2020Conv-2	B	132	B132	2	B132_2	Conventional	ORBV	Pigmented	NA	15	0.88	green	8	NA	23.39	NA	NA	NA	NA	NA
Conv	2020	2020 Conv	2020 Conv Conventional	2020Conv-3	B	132	B132	3	B132_3	Conventional	ORBV	Pigmented	NA	16	0.8	green	6	NA	33.42	NA	NA	NA	NA	NA
Conv	2020	2020 Conv	2020 Conv Conventional	2020Conv-1	B	135	B135	1	B135_1	Conventional	ORBV	Pigmented	NA	17	0.8	green	6	NA	25.52	NA	NA	NA	NA	NA
Conv	2020	2020 Conv	2020 Conv Conventional	2020Conv-2	B	135	B135	2	B135_2	Conventional	ORBV	Pigmented	NA	15	0.82	green	7	NA	21.55	NA	NA	NA	NA	NA
Conv	2020	2020 Conv	2020 Conv Conventional	2020Conv-3	B	135	B135	3	B135_3	Conventional	ORBV	Pigmented	NA	15	0.77	green	6	NA	25.66	NA	NA	NA	NA	NA
Conv	2020	2020 Conv	2020 Conv Conventional	2020Conv-1	B	138	B138	1	B138_1	Conventional	ORBV	Pigmented	NA	16	0.8	green	7	NA	33.44	NA	NA	NA	NA	NA
Conv	2020	2020 Conv	2020 Conv Conventional	2020Conv-2	B	138	B138	2	B138_2	Conventional	ORBV	Pigmented	NA	14	0.93	green	8	NA	30.62	NA	NA	NA	NA	NA
Conv	2020	2020 Conv	2020 Conv Conventional	2020Conv-3	B	138	B138	3	B138_3	Conventional	ORBV	Pigmented	NA	15	0.8	green	7	NA	31.42	NA	NA	NA	NA	NA
Conv	2020	2020 Conv	2020 Conv Conventional	2020Conv-1	B	14	B14	1	B14_1	Conventional	ORBV	Pigmented	NA	16	0.77	green	5	NA	18.77	NA	NA	NA	NA	NA
Conv	2020	2020 Conv	2020 Conv Conventional	2020Conv-2	B	14	B14	2	B14_2	Conventional	ORBV	Pigmented	NA	16	0.82	green	6	NA	17.99	NA	NA	NA	NA	NA
Conv	2020	2020 Conv	2020 Conv Conventional	2020Conv-3	B	14	B14	3	B14_3	Conventional	ORBV	Pigmented	NA	17	0.83	green	6	NA	23.34	NA	NA	NA	NA	NA
Conv	2020	2020 Conv	2020 Conv Conventional	2020Conv-1	B	141	B141	1	B141_1	Conventional	ORBV	Pigmented	NA	17	0.63	green	7	NA	37.42	NA	NA	NA	NA	NA
Conv	2020	2020 Conv	2020 Conv Conventional	2020Conv-2	B	141	B141	2	B141_2	Conventional	ORBV	Pigmented	NA	17	0.65	green	7	NA	38.12	NA	NA	NA	NA	NA
Conv	2020	2020 Conv	2020 Conv Conventional	2020Conv-3	B	141	B141	3	B141_3	Conventional	ORBV	Pigmented	NA	15	0.67	green	7	NA	NA	NA	NA	NA	NA	NA
Conv	2020	2020 Conv	2020 Conv Conventional	2020Conv-1	B	142	B142	1	B142_1	Conventional	ORBV	Pigmented	NA	15	0.85	green	6	NA	20.39	NA	NA	NA	NA	NA
Conv	2020	2020 Conv	2020 Conv Conventional	2020Conv-2	B	142	B142	2	B142_2	Conventional	ORBV	Pigmented	NA	16	0.83	green	6	NA	20.82	NA	NA	NA	NA	NA
Conv	2020	2020 Conv	2020 Conv Conventional	2020Conv-3	B	142	B142	3	B142_3	Conventional	ORBV	Pigmented	NA	15	0.95	green	6	NA	21	NA	NA	NA	NA	NA
Conv	2020	2020 Conv	2020 Conv Conventional	2020Conv-1	B	143	B143	1	B143_1	Conventional	ORBV	Pigmented	NA	17	0.75	green	5	NA	31.29	NA	NA	NA	NA	NA
Conv	2020	2020 Conv	2020 Conv Conventional	2020Conv-2	B	143	B143	2	B143_2	Conventional	ORBV	Pigmented	NA	15	0.82	green	6	NA	29.95	NA	NA	NA	NA	NA
Conv	2020	2020 Conv	2020 Conv Conventional	2020Conv-3	B	143	B143	3	B143_3	Conventional	ORBV	Pigmented	NA	17	0.77	green	7	NA	30.04	NA	NA	NA	NA	NA
Conv	2020	2020 Conv	2020 Conv Conventional	2020Conv-1	B	145	B145	1	B145_1	Conventional	ORBV	Pigmented	NA	15	0.85	green	7	NA	24.1	NA	NA	NA	NA	NA
Conv	2020	2020 Conv	2020 Conv Conventional	2020Conv-2	B	145	B145	2	B145_2	Conventional	ORBV	Pigmented	NA	15	0.92	green	8	NA	NA	NA	NA	NA	NA	NA
Conv	2020	2020 Conv	2020 Conv Conventional	2020Conv-3	B	145	B145	3	B145_3	Conventional	ORBV	Pigmented	NA	14	0.87	green	7	NA	24.25	NA	NA	NA	NA	NA
Conv	2020	2020 Conv	2020 Conv Conventional	2020Conv-1	B	147	B147	1	B147_1	Conventional	ORBV	Pigmented	NA	17	0.6	green	6	NA	25.24	NA	NA	NA	NA	NA
Conv	2020	2020 Conv	2020 Conv Conventional	2020Conv-2	B	147	B147	2	B147_2	Conventional	ORBV	Pigmented	NA	17	0.78	green	6	NA	21.19	NA	NA	NA	NA	NA
Conv	2020	2020 Conv	2020 Conv Conventional	2020Conv-3	B	147	B147	3	B147_3	Conventional	ORBV	Pigmented	NA	15	0.78	green	7	NA	30.6	NA	NA	NA	NA	NA
Conv	2020	2020 Conv	2020 Conv Conventional	2020Conv-1	B	149	B149	1	B149_1	Conventional	ORBV	Pigmented	NA	14	0.88	green	9	NA	28.97	NA	NA	NA	NA	NA
Conv	2020	2020 Conv	2020 Conv Conventional	2020Conv-2	B	149	B149	2	B149_2	Conventional	ORBV	Pigmented	NA	14	0.8	green	8	NA	33.8	NA	NA	NA	NA	NA
Conv	2020	2020 Conv	2020 Conv Conventional	2020Conv-3	B	149	B149	3	B149_3	Conventional	ORBV	Pigmented	NA	15	0.8	green	8	NA	37.86	NA	NA	NA	NA	NA
Conv	2020	2020 Conv	2020 Conv Conventional	2020Conv-1	B	15	B15	1	B15_1	Conventional	ORBV	Pigmented	NA	15	0.82	green	6	NA	29.06	NA	NA	NA	NA	NA
Conv	2020	2020 Conv	2020 Conv Conventional	2020Conv-2	B	15	B15	2	B15_2	Conventional	ORBV	Pigmented	NA	15	0.93	green	6	NA	30.27	NA	NA	NA	NA	NA
Conv	2020	2020 Conv	2020 Conv Conventional	2020Conv-3	B	15	B15	3	B15_3	Conventional	ORBV	Pigmented	NA	15	0.9	green	7	NA	30.53	NA	NA	NA	NA	NA
Conv	2020	2020 Conv	2020 Conv Conventional	2020Conv-1	B	151	B151	1	B151_1	Conventional	ORBV	Pigmented	NA	17	0.87	green	6	NA	29.08	NA	NA	NA	NA	NA
Conv	2020	2020 Conv	2020 Conv Conventional	2020Conv-2	B	151	B151	2	B151_2	Conventional	ORBV	Pigmented	NA	16	0.8	green	6	NA	27.61	NA	NA	NA	NA	NA
Conv	2020	2020 Conv	2020 Conv Conventional	2020Conv-3	B	151	B151	3	B151_3	Conventional	ORBV	Pigmented	NA	15	0.83	green	7	NA	28.41	NA	NA	NA	NA	NA
Conv	2020	2020 Conv	2020 Conv Conventional	2020Conv-1	B	152	B152	1	B152_1	Conventional	ORBV	Pigmented	NA	14	0.87	green	7	NA	30.51	NA	NA	NA	NA	NA
Conv	2020	2020 Conv	2020 Conv Conventional	2020Conv-2	B	152	B152	2	B152_2	Conventional	ORBV	Pigmented	NA	15	0.8	green	8	NA	28.8	NA	NA	NA	NA	NA
Conv	2020	2020 Conv	2020 Conv Conventional	2020Conv-3	B	152	B152	3	B152_3	Conventional	ORBV	Pigmented	NA	15	0.83	green	8	NA	30.54	NA	NA	NA	NA	NA
Conv	2020	2020 Conv	2020 Conv Conventional	2020Conv-1	B	154	B154	1	B154_1	Conventional	ORBV	Pigmented	NA	16	0.82	green	6	NA	35.36	NA	NA	NA	NA	NA
Conv	2020	2020 Conv	2020 Conv Conventional	2020Conv-2	B	154	B154	2	B154_2	Conventional	ORBV	Pigmented	NA	15	0.78	green	6	NA	35.67	NA	NA	NA	NA	NA
Conv	2020	2020 Conv	2020 Conv Conventional	2020Conv-3	B	154	B154	3	B154_3	Conventional	ORBV	Pigmented	NA	15	0.77	green	7	NA	37.28	NA	NA	NA	NA	NA
Conv	2020	2020 Conv	2020 Conv Conventional	2020Conv-1	B	157	B157	1	B157_1	Conventional	ORBV	Pigmented	NA	15	0.93	green	6	NA	25.75	NA	NA	NA	NA	NA
Conv	2020	2020 Conv	2020 Conv Conventional	2020Conv-2	B	157	B157	2	B157_2	Conventional	ORBV	Pigmented	NA	15	0.83	green	6	NA	25.96	NA	NA	NA	NA	NA
Conv	2020	2020 Conv	2020 Conv Conventional	2020Conv-3	B	157	B157	3	B157_3	Conventional	ORBV	Pigmented	NA	15	0.8	green	7	NA	24.71	NA	NA	NA	NA	NA
Conv	2020	2020 Conv	2020 Conv Conventional	2020Conv-1	B	16	B16	1	B16_1	Conventional	ORBV	Pigmented	NA	15	0.87	green	8	NA	33.98	NA	NA	NA	NA	NA
Conv	2020	2020 Conv	2020 Conv Conventional	2020Conv-2	B	16	B16	2	B16_2	Conventional	ORBV	Pigmented	NA	15	0.68	green	7	NA	34.74	NA	NA	NA	NA	NA
Conv	2020	2020 Conv	2020 Conv Conventional	2020Conv-3	B	16	B16	3	B16_3	Conventional	ORBV	Pigmented	NA	16	0.83	green	7	NA	34.83	NA	NA	NA	NA	NA
Conv	2020	2020 Conv	2020 Conv Conventional	2020Conv-1	B	160	B160	1	B160_1	Conventional	ORBV	Pigmented	NA	16	0.87	green	7	NA	28.33	NA	NA	NA	NA	NA
Conv	2020	2020 Conv	2020 Conv Conventional	2020Conv-2	B	160	B160	2	B160_2	Conventional	ORBV	Pigmented	NA	16	0.77	green	6	NA	24.02	NA	NA	NA	NA	NA
Conv	2020	2020 Conv	2020 Conv Conventional	2020Conv-3	B	160	B160	3	B160_3	Conventional	ORBV	Pigmented	NA	15	0.8	green	6	NA	33.39	NA	NA	NA	NA	NA
Conv	2020	2020 Conv	2020 Conv Conventional	2020Conv-1	B	161	B161	1	B161_1	Conventional	ORBV	Pigmented	NA	16	0.85	green	5	NA	23.08	NA	NA	NA	NA	NA
Conv	2020	2020 Conv	2020 Conv Conventional	2020Conv-2	B	161	B161	2	B161_2	Conventional	ORBV	Pigmented	NA	16	0.7	green	5	NA	24.74	NA	NA	NA	NA	NA
Conv	2020	2020 Conv	2020 Conv Conventional	2020Conv-3	B	161	B161	3	B161_3	Conventional	ORBV	Pigmented	NA	16	0.77	green	7	NA	24.9	NA	NA	NA	NA	NA
Conv	2020	2020 Conv	2020 Conv Conventional	2020Conv-1	B	164	B164	1	B164_1	Conventional	ORBV	Pigmented	NA	16	0.75	green	5	NA	32.42	NA	NA	NA	NA	NA
Conv	2020	2020 Conv	2020 Conv Conventional	2020Conv-2	B	164	B164	2	B164_2	Conventional	ORBV	Pigmented	NA	15	0.7	green	6	NA	32.73	NA	NA	NA	NA	NA
Conv	2020	2020 Conv	2020 Conv Conventional	2020Conv-3	B	164	B164	3	B164_3	Conventional	ORBV	Pigmented	NA	15	0.82	green	6	NA	27.83	NA	NA	NA	NA	NA
Conv	2020	2020 Conv	2020 Conv Conventional	2020Conv-1	B	166	B166	1	B166_1	Conventional	ORBV	Pigmented	NA	15	0.68	green	6	NA	26.67	NA	NA	NA	NA	NA
Conv	2020	2020 Conv	2020 Conv Conventional	2020Conv-2	B	166	B166	2	B166_2	Conventional	ORBV	Pigmented	NA	17	0.65	green	5	NA	23.12	NA	NA	NA	NA	NA
Conv	2020	2020 Conv	2020 Conv Conventional	2020Conv-3	B	166	B166	3	B166_3	Conventional	ORBV	Pigmented	NA	16	0.67	green	6	NA	27.5	NA	NA	NA	NA	NA
Conv	2020	2020 Conv	2020 Conv Conventional	2020Conv-1	B	167	B167	1	B167_1	Conventional	ORBV	Pigmented	NA	16	0.8	green	6	NA	24.38	NA	NA	NA	NA	NA
Conv	2020	2020 Conv	2020 Conv Conventional	2020Conv-2	B	167	B167	2	B167_2	Conventional	ORBV	Pigmented	NA	16	0.82	green	6	NA	22.18	NA	NA	NA	NA	NA
Conv	2020	2020 Conv	2020 Conv Conventional	2020Conv-3	B	167	B167	3	B167_3	Conventional	ORBV	Pigmented	NA	15	0.83	green	7	NA	23.06	NA	NA	NA	NA	NA
Conv	2020	2020 Conv	2020 Conv Conventional	2020Conv-1	B	169	B169	1	B169_1	Conventional	ORBV	Pigmented	NA	16	0.52	green	5	NA	29.12	NA	NA	NA	NA	NA
Conv	2020	2020 Conv	2020 Conv Conventional	2020Conv-2	B	169	B169	2	B169_2	Conventional	ORBV	Pigmented	NA	17	0.55	green	5	NA	27.16	NA	NA	NA	NA	NA
Conv	2020	2020 Conv	2020 Conv Conventional	2020Conv-3	B	169	B169	3	B169_3	Conventional	ORBV	Pigmented	NA	15	0.67	green	7	NA	31.37	NA	NA	NA	NA	NA
Conv	2020	2020 Conv	2020 Conv Conventional	2020Conv-1	B	171	B171	1	B171_1	Conventional	ORBV	White	NA	15	0.92	green	7	NA	21.99	NA	NA	NA	NA	NA
Conv	2020	2020 Conv	2020 Conv Conventional	2020Conv-2	B	171	B171	2	B171_2	Conventional	ORBV	White	NA	16	0.82	green	5	NA	21.55	NA	NA	NA	NA	NA
Conv	2020	2020 Conv	2020 Conv Conventional	2020Conv-3	B	171	B171	3	B171_3	Conventional	ORBV	White	NA	16	0.92	green	6	NA	25.3	NA	NA	NA	NA	NA
Conv	2020	2020 Conv	2020 Conv Conventional	2020Conv-1	B	179	B179	1	B179_1	Conventional	ORBV	Pigmented	NA	16	0.72	green	7	NA	30.13	NA	NA	NA	NA	NA
Conv	2020	2020 Conv	2020 Conv Conventional	2020Conv-2	B	179	B179	2	B179_2	Conventional	ORBV	Pigmented	NA	16	0.73	green	7	NA	28.1	NA	NA	NA	NA	NA
Conv	2020	2020 Conv	2020 Conv Conventional	2020Conv-3	B	179	B179	3	B179_3	Conventional	ORBV	Pigmented	NA	16	0.75	green	6	NA	30.32	NA	NA	NA	NA	NA
Conv	2020	2020 Conv	2020 Conv Conventional	2020Conv-1	B	18	B18	1	B18_1	Conventional	ORBV	Pigmented	NA	15	0.92	green	6	NA	21.01	NA	NA	NA	NA	NA
Conv	2020	2020 Conv	2020 Conv Conventional	2020Conv-2	B	18	B18	2	B18_2	Conventional	ORBV	Pigmented	NA	16	0.82	green	6	NA	22.9	NA	NA	NA	NA	NA
Conv	2020	2020 Conv	2020 Conv Conventional	2020Conv-3	B	18	B18	3	B18_3	Conventional	ORBV	Pigmented	NA	15	0.88	green	6	NA	23.69	NA	NA	NA	NA	NA
Conv	2020	2020 Conv	2020 Conv Conventional	2020Conv-1	B	180	B180	1	B180_1	Conventional	ORBV	Pigmented	NA	16	0.68	green	6	NA	29.02	NA	NA	NA	NA	NA
Conv	2020	2020 Conv	2020 Conv Conventional	2020Conv-2	B	180	B180	2	B180_2	Conventional	ORBV	Pigmented	NA	15	0.63	green	8	NA	27.66	NA	NA	NA	NA	NA
Conv	2020	2020 Conv	2020 Conv Conventional	2020Conv-3	B	180	B180	3	B180_3	Conventional	ORBV	Pigmented	NA	15	0.7	green	7	NA	31.45	NA	NA	NA	NA	NA
Conv	2020	2020 Conv	2020 Conv Conventional	2020Conv-1	B	181	B181	1	B181_1	Conventional	ORBV	Pigmented	NA	16	0.88	green	6	NA	27.04	NA	NA	NA	NA	NA
Conv	2020	2020 Conv	2020 Conv Conventional	2020Conv-2	B	181	B181	2	B181_2	Conventional	ORBV	Pigmented	NA	14	0.9	green	7	NA	30.28	NA	NA	NA	NA	NA
Conv	2020	2020 Conv	2020 Conv Conventional	2020Conv-3	B	181	B181	3	B181_3	Conventional	ORBV	Pigmented	NA	14	0.88	green	7	NA	30.08	NA	NA	NA	NA	NA
Conv	2020	2020 Conv	2020 Conv Conventional	2020Conv-1	B	187	B187	1	B187_1	Conventional	ORBV	Pigmented	NA	16	0.87	green	6	NA	29.5	NA	NA	NA	NA	NA
Conv	2020	2020 Conv	2020 Conv Conventional	2020Conv-2	B	187	B187	2	B187_2	Conventional	ORBV	Pigmented	NA	16	0.75	green	5	NA	21.23	NA	NA	NA	NA	NA
Conv	2020	2020 Conv	2020 Conv Conventional	2020Conv-3	B	187	B187	3	B187_3	Conventional	ORBV	Pigmented	NA	17	0.8	green	6	NA	29.1	NA	NA	NA	NA	NA
Conv	2020	2020 Conv	2020 Conv Conventional	2020Conv-1	B	188	B188	1	B188_1	Conventional	ORBV	Pigmented	NA	15	0.88	green	7	NA	29.73	NA	NA	NA	NA	NA
Conv	2020	2020 Conv	2020 Conv Conventional	2020Conv-2	B	188	B188	2	B188_2	Conventional	ORBV	Pigmented	NA	16	0.92	green	6	NA	26.08	NA	NA	NA	NA	NA
Conv	2020	2020 Conv	2020 Conv Conventional	2020Conv-3	B	188	B188	3	B188_3	Conventional	ORBV	Pigmented	NA	15	0.78	green	8	NA	26.63	NA	NA	NA	NA	NA
Conv	2020	2020 Conv	2020 Conv Conventional	2020Conv-1	B	189	B189	1	B189_1	Conventional	ORBV	Pigmented	NA	16	0.75	green	6	NA	25	NA	NA	NA	NA	NA
Conv	2020	2020 Conv	2020 Conv Conventional	2020Conv-2	B	189	B189	2	B189_2	Conventional	ORBV	Pigmented	NA	16	0.85	green	6	NA	23.27	NA	NA	NA	NA	NA
Conv	2020	2020 Conv	2020 Conv Conventional	2020Conv-3	B	189	B189	3	B189_3	Conventional	ORBV	Pigmented	NA	16	0.75	green	7	NA	21.84	NA	NA	NA	NA	NA
Conv	2020	2020 Conv	2020 Conv Conventional	2020Conv-1	B	190	B190	1	B190_1	Conventional	ORBV	Pigmented	NA	16	0.67	green	6	NA	37.4	NA	NA	NA	NA	NA
Conv	2020	2020 Conv	2020 Conv Conventional	2020Conv-2	B	190	B190	2	B190_2	Conventional	ORBV	Pigmented	NA	14	0.92	green	6	NA	38.96	NA	NA	NA	NA	NA
Conv	2020	2020 Conv	2020 Conv Conventional	2020Conv-3	B	190	B190	3	B190_3	Conventional	ORBV	Pigmented	NA	15	0.85	green	6	NA	44.59	NA	NA	NA	NA	NA
Conv	2020	2020 Conv	2020 Conv Conventional	2020Conv-1	B	195	B195	1	B195_1	Conventional	ORBV	White	NA	16	0.83	green	5	NA	22.23	NA	NA	NA	NA	NA
Conv	2020	2020 Conv	2020 Conv Conventional	2020Conv-2	B	195	B195	2	B195_2	Conventional	ORBV	White	NA	16	0.88	green	6	NA	22.73	NA	NA	NA	NA	NA
Conv	2020	2020 Conv	2020 Conv Conventional	2020Conv-3	B	195	B195	3	B195_3	Conventional	ORBV	White	NA	15	0.83	green	7	NA	22.86	NA	NA	NA	NA	NA
Conv	2020	2020 Conv	2020 Conv Conventional	2020Conv-1	B	196	B196	1	B196_1	Conventional	ORBV	Pigmented	NA	16	0.88	green	7	NA	32.19	NA	NA	NA	NA	NA
Conv	2020	2020 Conv	2020 Conv Conventional	2020Conv-2	B	196	B196	2	B196_2	Conventional	ORBV	Pigmented	NA	14	0.8	green	7	NA	30.47	NA	NA	NA	NA	NA
Conv	2020	2020 Conv	2020 Conv Conventional	2020Conv-3	B	196	B196	3	B196_3	Conventional	ORBV	Pigmented	NA	16	0.88	green	8	NA	32.02	NA	NA	NA	NA	NA
Conv	2020	2020 Conv	2020 Conv Conventional	2020Conv-1	B	197	B197	1	B197_1	Conventional	ORBV	Pigmented	NA	15	0.9	green	6	NA	28.49	NA	NA	NA	NA	NA
Conv	2020	2020 Conv	2020 Conv Conventional	2020Conv-2	B	197	B197	2	B197_2	Conventional	ORBV	Pigmented	NA	15	0.83	green	7	NA	22.68	NA	NA	NA	NA	NA
Conv	2020	2020 Conv	2020 Conv Conventional	2020Conv-3	B	197	B197	3	B197_3	Conventional	ORBV	Pigmented	NA	16	0.88	green	6	NA	25.71	NA	NA	NA	NA	NA
Conv	2020	2020 Conv	2020 Conv Conventional	2020Conv-1	B	199	B199	1	B199_1	Conventional	ORBV	Pigmented	NA	18	0.52	green	5	NA	28.83	NA	NA	NA	NA	NA
Conv	2020	2020 Conv	2020 Conv Conventional	2020Conv-2	B	199	B199	2	B199_2	Conventional	ORBV	Pigmented	NA	16	0.65	green	6	NA	32.06	NA	NA	NA	NA	NA
Conv	2020	2020 Conv	2020 Conv Conventional	2020Conv-3	B	199	B199	3	B199_3	Conventional	ORBV	Pigmented	NA	17	0.62	green	5	NA	33.87	NA	NA	NA	NA	NA
Conv	2020	2020 Conv	2020 Conv Conventional	2020Conv-1	B	2	B2	1	B2_1	Conventional	ORBV	Pigmented	NA	17	0.78	green	6	NA	27.98	NA	NA	NA	NA	NA
Conv	2020	2020 Conv	2020 Conv Conventional	2020Conv-2	B	2	B2	2	B2_2	Conventional	ORBV	Pigmented	NA	16	0.88	green	7	NA	29.19	NA	NA	NA	NA	NA
Conv	2020	2020 Conv	2020 Conv Conventional	2020Conv-3	B	2	B2	3	B2_3	Conventional	ORBV	Pigmented	NA	15	0.83	green	7	NA	24.84	NA	NA	NA	NA	NA
Conv	2020	2020 Conv	2020 Conv Conventional	2020Conv-1	B	20	B20	1	B20_1	Conventional	ORBV	Pigmented	NA	16	0.82	green	6	NA	19.2	NA	NA	NA	NA	NA
Conv	2020	2020 Conv	2020 Conv Conventional	2020Conv-2	B	20	B20	2	B20_2	Conventional	ORBV	Pigmented	NA	15	0.87	green	6	NA	19.73	NA	NA	NA	NA	NA
Conv	2020	2020 Conv	2020 Conv Conventional	2020Conv-3	B	20	B20	3	B20_3	Conventional	ORBV	Pigmented	NA	16	0.82	green	7	NA	19.71	NA	NA	NA	NA	NA
Conv	2020	2020 Conv	2020 Conv Conventional	2020Conv-1	B	200	B200	1	B200_1	Conventional	ORBV	White	NA	16	0.73	green	6	NA	22.88	NA	NA	NA	NA	NA
Conv	2020	2020 Conv	2020 Conv Conventional	2020Conv-2	B	200	B200	2	B200_2	Conventional	ORBV	White	NA	16	0.72	green	7	NA	22.28	NA	NA	NA	NA	NA
Conv	2020	2020 Conv	2020 Conv Conventional	2020Conv-3	B	200	B200	3	B200_3	Conventional	ORBV	White	NA	15	0.77	green	6	NA	22.94	NA	NA	NA	NA	NA
Conv	2020	2020 Conv	2020 Conv Conventional	2020Conv-1	B	21	B21	1	B21_1	Conventional	ORBV	Pigmented	NA	17	0.77	green	5	NA	25.63	NA	NA	NA	NA	NA
Conv	2020	2020 Conv	2020 Conv Conventional	2020Conv-2	B	21	B21	2	B21_2	Conventional	ORBV	Pigmented	NA	17	0.78	green	6	NA	23.36	NA	NA	NA	NA	NA
Conv	2020	2020 Conv	2020 Conv Conventional	2020Conv-3	B	21	B21	3	B21_3	Conventional	ORBV	Pigmented	NA	16	0.75	green	6	NA	26.48	NA	NA	NA	NA	NA
Conv	2020	2020 Conv	2020 Conv Conventional	2020Conv-1	B	22	B22	1	B22_1	Conventional	ORBV	White	NA	15	0.85	green	6	NA	22.86	NA	NA	NA	NA	NA
Conv	2020	2020 Conv	2020 Conv Conventional	2020Conv-2	B	22	B22	2	B22_2	Conventional	ORBV	White	NA	16	0.8	green	6	NA	22.72	NA	NA	NA	NA	NA
Conv	2020	2020 Conv	2020 Conv Conventional	2020Conv-3	B	22	B22	3	B22_3	Conventional	ORBV	White	NA	16	0.85	green	6	NA	24.55	NA	NA	NA	NA	NA
Conv	2020	2020 Conv	2020 Conv Conventional	2020Conv-1	B	26	B26	1	B26_1	Conventional	ORBV	Pigmented	NA	15	0.92	green	7	NA	32.07	NA	NA	NA	NA	NA
Conv	2020	2020 Conv	2020 Conv Conventional	2020Conv-2	B	26	B26	2	B26_2	Conventional	ORBV	Pigmented	NA	14	0.95	green	8	NA	31.45	NA	NA	NA	NA	NA
Conv	2020	2020 Conv	2020 Conv Conventional	2020Conv-3	B	26	B26	3	B26_3	Conventional	ORBV	Pigmented	NA	14	0.9	green	7	NA	32.66	NA	NA	NA	NA	NA
Conv	2020	2020 Conv	2020 Conv Conventional	2020Conv-1	B	27	B27	1	B27_1	Conventional	ORBV	Pigmented	NA	17	0.55	green	6	NA	31.8	NA	NA	NA	NA	NA
Conv	2020	2020 Conv	2020 Conv Conventional	2020Conv-2	B	27	B27	2	B27_2	Conventional	ORBV	Pigmented	NA	17	0.38	green	6	NA	30.21	NA	NA	NA	NA	NA
Conv	2020	2020 Conv	2020 Conv Conventional	2020Conv-3	B	27	B27	3	B27_3	Conventional	ORBV	Pigmented	NA	17	0.42	green	5	NA	32.81	NA	NA	NA	NA	NA
Conv	2020	2020 Conv	2020 Conv Conventional	2020Conv-1	B	28	B28	1	B28_1	Conventional	ORBV	White	NA	16	0.85	green	6	NA	28.46	NA	NA	NA	NA	NA
Conv	2020	2020 Conv	2020 Conv Conventional	2020Conv-2	B	28	B28	2	B28_2	Conventional	ORBV	White	NA	15	0.75	green	6	NA	30.68	NA	NA	NA	NA	NA
Conv	2020	2020 Conv	2020 Conv Conventional	2020Conv-3	B	28	B28	3	B28_3	Conventional	ORBV	White	NA	16	0.82	green	7	NA	31.61	NA	NA	NA	NA	NA
Conv	2020	2020 Conv	2020 Conv Conventional	2020Conv-1	B	29	B29	1	B29_1	Conventional	ORBV	White	NA	16	0.67	green	6	NA	28.11	NA	NA	NA	NA	NA
Conv	2020	2020 Conv	2020 Conv Conventional	2020Conv-2	B	29	B29	2	B29_2	Conventional	ORBV	White	NA	16	0.67	green	6	NA	25.67	NA	NA	NA	NA	NA
Conv	2020	2020 Conv	2020 Conv Conventional	2020Conv-3	B	29	B29	3	B29_3	Conventional	ORBV	White	NA	16	0.62	green	7	NA	28.45	NA	NA	NA	NA	NA
Conv	2020	2020 Conv	2020 Conv Conventional	2020Conv-1	B	30	B30	1	B30_1	Conventional	ORBV	Pigmented	NA	16	0.85	green	6	NA	24.35	NA	NA	NA	NA	NA
Conv	2020	2020 Conv	2020 Conv Conventional	2020Conv-2	B	30	B30	2	B30_2	Conventional	ORBV	Pigmented	NA	15	0.8	green	7	NA	25.71	NA	NA	NA	NA	NA
Conv	2020	2020 Conv	2020 Conv Conventional	2020Conv-3	B	30	B30	3	B30_3	Conventional	ORBV	Pigmented	NA	15	0.85	green	8	NA	34	NA	NA	NA	NA	NA
Conv	2020	2020 Conv	2020 Conv Conventional	2020Conv-1	B	31	B31	1	B31_1	Conventional	ORBV	Pigmented	NA	16	0.8	green	6	NA	21.49	NA	NA	NA	NA	NA
Conv	2020	2020 Conv	2020 Conv Conventional	2020Conv-2	B	31	B31	2	B31_2	Conventional	ORBV	Pigmented	NA	15	0.87	green	6	NA	25.36	NA	NA	NA	NA	NA
Conv	2020	2020 Conv	2020 Conv Conventional	2020Conv-3	B	31	B31	3	B31_3	Conventional	ORBV	Pigmented	NA	14	0.83	green	8	NA	23.24	NA	NA	NA	NA	NA
Conv	2020	2020 Conv	2020 Conv Conventional	2020Conv-1	B	33	B33	1	B33_1	Conventional	ORBV	Pigmented	NA	15	0.83	green	7	NA	24.28	NA	NA	NA	NA	NA
Conv	2020	2020 Conv	2020 Conv Conventional	2020Conv-2	B	33	B33	2	B33_2	Conventional	ORBV	Pigmented	NA	15	0.85	green	7	NA	22.7	NA	NA	NA	NA	NA
Conv	2020	2020 Conv	2020 Conv Conventional	2020Conv-3	B	33	B33	3	B33_3	Conventional	ORBV	Pigmented	NA	15	0.82	green	6	NA	20.78	NA	NA	NA	NA	NA
Conv	2020	2020 Conv	2020 Conv Conventional	2020Conv-1	B	34	B34	1	B34_1	Conventional	ORBV	Pigmented	NA	14	0.9	green	7	NA	29.78	NA	NA	NA	NA	NA
Conv	2020	2020 Conv	2020 Conv Conventional	2020Conv-2	B	34	B34	2	B34_2	Conventional	ORBV	Pigmented	NA	14	0.78	green	7	NA	26.26	NA	NA	NA	NA	NA
Conv	2020	2020 Conv	2020 Conv Conventional	2020Conv-3	B	34	B34	3	B34_3	Conventional	ORBV	Pigmented	NA	15	0.77	green	7	NA	24.11	NA	NA	NA	NA	NA
Conv	2020	2020 Conv	2020 Conv Conventional	2020Conv-1	B	35	B35	1	B35_1	Conventional	ORBV	Pigmented	NA	14	0.75	green	8	NA	31.52	NA	NA	NA	NA	NA
Conv	2020	2020 Conv	2020 Conv Conventional	2020Conv-2	B	35	B35	2	B35_2	Conventional	ORBV	Pigmented	NA	14	0.78	green	8	NA	30.06	NA	NA	NA	NA	NA
Conv	2020	2020 Conv	2020 Conv Conventional	2020Conv-3	B	35	B35	3	B35_3	Conventional	ORBV	Pigmented	NA	16	0.78	green	7	NA	31.95	NA	NA	NA	NA	NA
Conv	2020	2020 Conv	2020 Conv Conventional	2020Conv-1	B	36	B36	1	B36_1	Conventional	ORBV	Pigmented	NA	16	0.87	green	7	NA	23.43	NA	NA	NA	NA	NA
Conv	2020	2020 Conv	2020 Conv Conventional	2020Conv-2	B	36	B36	2	B36_2	Conventional	ORBV	Pigmented	NA	16	0.82	green	6	NA	26.41	NA	NA	NA	NA	NA
Conv	2020	2020 Conv	2020 Conv Conventional	2020Conv-3	B	36	B36	3	B36_3	Conventional	ORBV	Pigmented	NA	16	0.83	green	6	NA	25.85	NA	NA	NA	NA	NA
Conv	2020	2020 Conv	2020 Conv Conventional	2020Conv-1	B	39	B39	1	B39_1	Conventional	ORBV	Pigmented	NA	17	0.7	green	6	NA	29.89	NA	NA	NA	NA	NA
Conv	2020	2020 Conv	2020 Conv Conventional	2020Conv-2	B	39	B39	2	B39_2	Conventional	ORBV	Pigmented	NA	14	0.87	green	8	NA	29.57	NA	NA	NA	NA	NA
Conv	2020	2020 Conv	2020 Conv Conventional	2020Conv-3	B	39	B39	3	B39_3	Conventional	ORBV	Pigmented	NA	15	0.82	green	7	NA	29.18	NA	NA	NA	NA	NA
Conv	2020	2020 Conv	2020 Conv Conventional	2020Conv-1	B	4	B4	1	B4_1	Conventional	ORBV	Pigmented	NA	17	0.73	green	7	NA	30.09	NA	NA	NA	NA	NA
Conv	2020	2020 Conv	2020 Conv Conventional	2020Conv-2	B	4	B4	2	B4_2	Conventional	ORBV	Pigmented	NA	16	0.83	green	7	NA	34.04	NA	NA	NA	NA	NA
Conv	2020	2020 Conv	2020 Conv Conventional	2020Conv-3	B	4	B4	3	B4_3	Conventional	ORBV	Pigmented	NA	14	0.77	green	7	NA	35.33	NA	NA	NA	NA	NA
Conv	2020	2020 Conv	2020 Conv Conventional	2020Conv-1	B	41	B41	1	B41_1	Conventional	ORBV	Pigmented	NA	15	0.85	green	7	NA	31.41	NA	NA	NA	NA	NA
Conv	2020	2020 Conv	2020 Conv Conventional	2020Conv-2	B	41	B41	2	B41_2	Conventional	ORBV	Pigmented	NA	15	0.73	green	6	NA	30.39	NA	NA	NA	NA	NA
Conv	2020	2020 Conv	2020 Conv Conventional	2020Conv-3	B	41	B41	3	B41_3	Conventional	ORBV	Pigmented	NA	15	0.73	green	8	NA	32.65	NA	NA	NA	NA	NA
Conv	2020	2020 Conv	2020 Conv Conventional	2020Conv-1	B	43	B43	1	B43_1	Conventional	ORBV	Pigmented	NA	15	0.73	green	7	NA	25.73	NA	NA	NA	NA	NA
Conv	2020	2020 Conv	2020 Conv Conventional	2020Conv-2	B	43	B43	2	B43_2	Conventional	ORBV	Pigmented	NA	17	0.68	green	6	NA	23.99	NA	NA	NA	NA	NA
Conv	2020	2020 Conv	2020 Conv Conventional	2020Conv-3	B	43	B43	3	B43_3	Conventional	ORBV	Pigmented	NA	15	0.88	green	7	NA	25.4	NA	NA	NA	NA	NA
Conv	2020	2020 Conv	2020 Conv Conventional	2020Conv-1	B	45	B45	1	B45_1	Conventional	ORBV	Pigmented	NA	15	0.95	green	7	NA	NA	NA	NA	NA	NA	NA
Conv	2020	2020 Conv	2020 Conv Conventional	2020Conv-2	B	45	B45	2	B45_2	Conventional	ORBV	Pigmented	NA	16	0.9	green	6	NA	21.64	NA	NA	NA	NA	NA
Conv	2020	2020 Conv	2020 Conv Conventional	2020Conv-3	B	45	B45	3	B45_3	Conventional	ORBV	Pigmented	NA	15	0.83	green	7	NA	NA	NA	NA	NA	NA	NA
Conv	2020	2020 Conv	2020 Conv Conventional	2020Conv-1	B	5	B5	1	B5_1	Conventional	ORBV	Pigmented	NA	14	0.83	green	8	NA	32.83	NA	NA	NA	NA	NA
Conv	2020	2020 Conv	2020 Conv Conventional	2020Conv-2	B	5	B5	2	B5_2	Conventional	ORBV	Pigmented	NA	16	0.82	green	7	NA	32.05	NA	NA	NA	NA	NA
Conv	2020	2020 Conv	2020 Conv Conventional	2020Conv-3	B	5	B5	3	B5_3	Conventional	ORBV	Pigmented	NA	16	0.65	green	6	NA	33.5	NA	NA	NA	NA	NA
Conv	2020	2020 Conv	2020 Conv Conventional	2020Conv-1	B	53	B53	1	B53_1	Conventional	ORBV	Pigmented	NA	17	0.67	green/white	7	NA	28.61	NA	NA	NA	NA	NA
Conv	2020	2020 Conv	2020 Conv Conventional	2020Conv-2	B	53	B53	2	B53_2	Conventional	ORBV	Pigmented	NA	16	0.68	green	6	NA	32.57	NA	NA	NA	NA	NA
Conv	2020	2020 Conv	2020 Conv Conventional	2020Conv-3	B	53	B53	3	B53_3	Conventional	ORBV	Pigmented	NA	16	0.68	green	6	NA	33.15	NA	NA	NA	NA	NA
Conv	2020	2020 Conv	2020 Conv Conventional	2020Conv-1	B	55	B55	1	B55_1	Conventional	ORBV	Pigmented	NA	18	0.75	green	5	NA	22.05	NA	NA	NA	NA	NA
Conv	2020	2020 Conv	2020 Conv Conventional	2020Conv-2	B	55	B55	2	B55_2	Conventional	ORBV	Pigmented	NA	16	0.88	green	7	NA	21.1	NA	NA	NA	NA	NA
Conv	2020	2020 Conv	2020 Conv Conventional	2020Conv-3	B	55	B55	3	B55_3	Conventional	ORBV	Pigmented	NA	16	0.85	green	6	NA	21.35	NA	NA	NA	NA	NA
Conv	2020	2020 Conv	2020 Conv Conventional	2020Conv-1	B	59	B59	1	B59_1	Conventional	ORBV	Pigmented	NA	16	0.85	green	6	NA	26.32	NA	NA	NA	NA	NA
Conv	2020	2020 Conv	2020 Conv Conventional	2020Conv-2	B	59	B59	2	B59_2	Conventional	ORBV	Pigmented	NA	15	0.92	green	6	NA	24.76	NA	NA	NA	NA	NA
Conv	2020	2020 Conv	2020 Conv Conventional	2020Conv-3	B	59	B59	3	B59_3	Conventional	ORBV	Pigmented	NA	14	0.82	green	7	NA	25.57	NA	NA	NA	NA	NA
Conv	2020	2020 Conv	2020 Conv Conventional	2020Conv-1	B	6	B6	1	B6_1	Conventional	ORBV	Pigmented	NA	16	0.67	green	6	NA	32.24	NA	NA	NA	NA	NA
Conv	2020	2020 Conv	2020 Conv Conventional	2020Conv-2	B	6	B6	2	B6_2	Conventional	ORBV	Pigmented	NA	16	0.82	green	6	NA	34.48	NA	NA	NA	NA	NA
Conv	2020	2020 Conv	2020 Conv Conventional	2020Conv-3	B	6	B6	3	B6_3	Conventional	ORBV	Pigmented	NA	14	0.85	green	8	NA	36.17	NA	NA	NA	NA	NA
Conv	2020	2020 Conv	2020 Conv Conventional	2020Conv-1	B	62	B62	1	B62_1	Conventional	ORBV	Pigmented	NA	14	0.92	green	8	NA	28.77	NA	NA	NA	NA	NA
Conv	2020	2020 Conv	2020 Conv Conventional	2020Conv-2	B	62	B62	2	B62_2	Conventional	ORBV	Pigmented	NA	16	0.92	green	6	NA	31.28	NA	NA	NA	NA	NA
Conv	2020	2020 Conv	2020 Conv Conventional	2020Conv-3	B	62	B62	3	B62_3	Conventional	ORBV	Pigmented	NA	14	0.85	green	7	NA	34.17	NA	NA	NA	NA	NA
Conv	2020	2020 Conv	2020 Conv Conventional	2020Conv-1	B	63	B63	1	B63_1	Conventional	ORBV	Pigmented	NA	16	0.8	green	6	NA	31.91	NA	NA	NA	NA	NA
Conv	2020	2020 Conv	2020 Conv Conventional	2020Conv-2	B	63	B63	2	B63_2	Conventional	ORBV	Pigmented	NA	16	0.75	green	6	NA	29.5	NA	NA	NA	NA	NA
Conv	2020	2020 Conv	2020 Conv Conventional	2020Conv-3	B	63	B63	3	B63_3	Conventional	ORBV	Pigmented	NA	15	0.78	green	7	NA	35.03	NA	NA	NA	NA	NA
Conv	2020	2020 Conv	2020 Conv Conventional	2020Conv-1	B	64	B64	1	B64_1	Conventional	ORBV	Pigmented	NA	17	0.72	green	6	NA	31.21	NA	NA	NA	NA	NA
Conv	2020	2020 Conv	2020 Conv Conventional	2020Conv-2	B	64	B64	2	B64_2	Conventional	ORBV	Pigmented	NA	17	0.72	green	7	NA	33.14	NA	NA	NA	NA	NA
Conv	2020	2020 Conv	2020 Conv Conventional	2020Conv-3	B	64	B64	3	B64_3	Conventional	ORBV	Pigmented	NA	17	0.67	green	7	NA	35.37	NA	NA	NA	NA	NA
Conv	2020	2020 Conv	2020 Conv Conventional	2020Conv-1	B	66	B66	1	B66_1	Conventional	ORBV	Pigmented	NA	14	0.87	green	7	NA	27.36	NA	NA	NA	NA	NA
Conv	2020	2020 Conv	2020 Conv Conventional	2020Conv-2	B	66	B66	2	B66_2	Conventional	ORBV	Pigmented	NA	15	0.8	green	7	NA	27.96	NA	NA	NA	NA	NA
Conv	2020	2020 Conv	2020 Conv Conventional	2020Conv-3	B	66	B66	3	B66_3	Conventional	ORBV	Pigmented	NA	15	0.77	green	6	NA	30.66	NA	NA	NA	NA	NA
Conv	2020	2020 Conv	2020 Conv Conventional	2020Conv-1	B	69	B69	1	B69_1	Conventional	ORBV	Pigmented	NA	16	0.72	green	6	NA	30.92	NA	NA	NA	NA	NA
Conv	2020	2020 Conv	2020 Conv Conventional	2020Conv-2	B	69	B69	2	B69_2	Conventional	ORBV	Pigmented	NA	17	0.82	green	6	NA	29.21	NA	NA	NA	NA	NA
Conv	2020	2020 Conv	2020 Conv Conventional	2020Conv-3	B	69	B69	3	B69_3	Conventional	ORBV	Pigmented	NA	16	0.82	green	6	NA	28.81	NA	NA	NA	NA	NA
Conv	2020	2020 Conv	2020 Conv Conventional	2020Conv-1	B	73	B73	1	B73_1	Conventional	ORBV	Pigmented	NA	18	0.57	green	5	NA	27.79	NA	NA	NA	NA	NA
Conv	2020	2020 Conv	2020 Conv Conventional	2020Conv-2	B	73	B73	2	B73_2	Conventional	ORBV	Pigmented	NA	16	0.78	green	6	NA	25.23	NA	NA	NA	NA	NA
Conv	2020	2020 Conv	2020 Conv Conventional	2020Conv-3	B	73	B73	3	B73_3	Conventional	ORBV	Pigmented	NA	16	0.68	green	6	NA	27.64	NA	NA	NA	NA	NA
Conv	2020	2020 Conv	2020 Conv Conventional	2020Conv-1	B	78	B78	1	B78_1	Conventional	ORBV	White	NA	16	0.83	green	5	NA	26.14	NA	NA	NA	NA	NA
Conv	2020	2020 Conv	2020 Conv Conventional	2020Conv-2	B	78	B78	2	B78_2	Conventional	ORBV	White	NA	17	0.72	green	6	NA	24.05	NA	NA	NA	NA	NA
Conv	2020	2020 Conv	2020 Conv Conventional	2020Conv-3	B	78	B78	3	B78_3	Conventional	ORBV	White	NA	16	0.72	green	6	NA	26.81	NA	NA	NA	NA	NA
Conv	2020	2020 Conv	2020 Conv Conventional	2020Conv-1	B	79	B79	1	B79_1	Conventional	ORBV	Pigmented	NA	16	0.8	green	7	NA	29.67	NA	NA	NA	NA	NA
Conv	2020	2020 Conv	2020 Conv Conventional	2020Conv-2	B	79	B79	2	B79_2	Conventional	ORBV	Pigmented	NA	14	0.82	green	7	NA	35.13	NA	NA	NA	NA	NA
Conv	2020	2020 Conv	2020 Conv Conventional	2020Conv-3	B	79	B79	3	B79_3	Conventional	ORBV	Pigmented	NA	15	0.83	green	8	NA	32.21	NA	NA	NA	NA	NA
Conv	2020	2020 Conv	2020 Conv Conventional	2020Conv-1	B	82	B82	1	B82_1	Conventional	ORBV	Pigmented	NA	15	0.82	green	7	NA	30.36	NA	NA	NA	NA	NA
Conv	2020	2020 Conv	2020 Conv Conventional	2020Conv-2	B	82	B82	2	B82_2	Conventional	ORBV	Pigmented	NA	15	0.85	green	7	NA	32.62	NA	NA	NA	NA	NA
Conv	2020	2020 Conv	2020 Conv Conventional	2020Conv-3	B	82	B82	3	B82_3	Conventional	ORBV	Pigmented	NA	16	0.8	green	6	NA	32.89	NA	NA	NA	NA	NA
Conv	2020	2020 Conv	2020 Conv Conventional	2020Conv-1	B	84	B84	1	B84_1	Conventional	ORBV	Pigmented	NA	15	0.78	green	7	NA	31.79	NA	NA	NA	NA	NA
Conv	2020	2020 Conv	2020 Conv Conventional	2020Conv-2	B	84	B84	2	B84_2	Conventional	ORBV	Pigmented	NA	16	0.75	green	6	NA	35.12	NA	NA	NA	NA	NA
Conv	2020	2020 Conv	2020 Conv Conventional	2020Conv-3	B	84	B84	3	B84_3	Conventional	ORBV	Pigmented	NA	15	0.75	green	6	NA	38.45	NA	NA	NA	NA	NA
Conv	2020	2020 Conv	2020 Conv Conventional	2020Conv-1	B	86	B86	1	B86_1	Conventional	ORBV	Pigmented	NA	16	0.78	green	6	NA	30.25	NA	NA	NA	NA	NA
Conv	2020	2020 Conv	2020 Conv Conventional	2020Conv-2	B	86	B86	2	B86_2	Conventional	ORBV	Pigmented	NA	14	0.9	green	8	NA	31.04	NA	NA	NA	NA	NA
Conv	2020	2020 Conv	2020 Conv Conventional	2020Conv-3	B	86	B86	3	B86_3	Conventional	ORBV	Pigmented	NA	16	0.88	green	6	NA	32.74	NA	NA	NA	NA	NA
Conv	2020	2020 Conv	2020 Conv Conventional	2020Conv-1	B	87	B87	1	B87_1	Conventional	ORBV	White	NA	17	0.82	green	6	NA	21.76	NA	NA	NA	NA	NA
Conv	2020	2020 Conv	2020 Conv Conventional	2020Conv-2	B	87	B87	2	B87_2	Conventional	ORBV	White	NA	15	0.85	green	7	NA	20.98	NA	NA	NA	NA	NA
Conv	2020	2020 Conv	2020 Conv Conventional	2020Conv-3	B	87	B87	3	B87_3	Conventional	ORBV	White	NA	15	0.78	green	6	NA	22.53	NA	NA	NA	NA	NA
Conv	2020	2020 Conv	2020 Conv Conventional	2020Conv-1	B	89	B89	1	B89_1	Conventional	ORBV	Pigmented	NA	17	0.83	green	6	NA	31.22	NA	NA	NA	NA	NA
Conv	2020	2020 Conv	2020 Conv Conventional	2020Conv-2	B	89	B89	2	B89_2	Conventional	ORBV	Pigmented	NA	17	0.83	green	6	NA	31.8	NA	NA	NA	NA	NA
Conv	2020	2020 Conv	2020 Conv Conventional	2020Conv-3	B	89	B89	3	B89_3	Conventional	ORBV	Pigmented	NA	16	0.9	green	6	NA	33.57	NA	NA	NA	NA	NA
Conv	2020	2020 Conv	2020 Conv Conventional	2020Conv-1	B	91	B91	1	B91_1	Conventional	ORBV	Pigmented	NA	15	0.83	green	6	NA	24.34	NA	NA	NA	NA	NA
Conv	2020	2020 Conv	2020 Conv Conventional	2020Conv-2	B	91	B91	2	B91_2	Conventional	ORBV	Pigmented	NA	16	0.78	green	6	NA	23.37	NA	NA	NA	NA	NA
Conv	2020	2020 Conv	2020 Conv Conventional	2020Conv-3	B	91	B91	3	B91_3	Conventional	ORBV	Pigmented	NA	14	0.83	green	8	NA	23.79	NA	NA	NA	NA	NA
Conv	2020	2020 Conv	2020 Conv Conventional	2020Conv-1	B	92	B92	1	B92_1	Conventional	ORBV	White	NA	16	0.53	green	7	NA	30.03	NA	NA	NA	NA	NA
Conv	2020	2020 Conv	2020 Conv Conventional	2020Conv-2	B	92	B92	2	B92_2	Conventional	ORBV	White	NA	15	0.68	green	7	NA	32.4	NA	NA	NA	NA	NA
Conv	2020	2020 Conv	2020 Conv Conventional	2020Conv-3	B	92	B92	3	B92_3	Conventional	ORBV	White	NA	17	0.5	green	6	NA	33.02	NA	NA	NA	NA	NA
Conv	2020	2020 Conv	2020 Conv Conventional	2020Conv-1	B	96	B96	1	B96_1	Conventional	ORBV	Pigmented	NA	15	0.75	green	6	NA	28.02	NA	NA	NA	NA	NA
Conv	2020	2020 Conv	2020 Conv Conventional	2020Conv-2	B	96	B96	2	B96_2	Conventional	ORBV	Pigmented	NA	14	0.85	green	7	NA	30.07	NA	NA	NA	NA	NA
Conv	2020	2020 Conv	2020 Conv Conventional	2020Conv-3	B	96	B96	3	B96_3	Conventional	ORBV	Pigmented	NA	16	0.77	green	6	NA	29.98	NA	NA	NA	NA	NA
Conv	2020	2020 Conv	2020 Conv Conventional	2020Conv-1	B	98	B98	1	B98_1	Conventional	ORBV	Pigmented	NA	16	0.72	green	6	NA	28.72	NA	NA	NA	NA	NA
Conv	2020	2020 Conv	2020 Conv Conventional	2020Conv-2	B	98	B98	2	B98_2	Conventional	ORBV	Pigmented	NA	15	0.83	green	7	NA	29.71	NA	NA	NA	NA	NA
Conv	2020	2020 Conv	2020 Conv Conventional	2020Conv-3	B	98	B98	3	B98_3	Conventional	ORBV	Pigmented	NA	15	0.8	green	7	NA	29.24	NA	NA	NA	NA	NA
Conv	2020	2020 Conv	2020 Conv Conventional	2020Conv-1	D	1	D1	1	D1_1	Conventional	HYPR	Pigmented	NA	17	0.7	green	6	NA	37.19	NA	NA	NA	NA	NA
Conv	2020	2020 Conv	2020 Conv Conventional	2020Conv-2	D	1	D1	2	D1_2	Conventional	HYPR	Pigmented	NA	17	0.58	green	6	NA	36.96	NA	NA	NA	NA	NA
Conv	2020	2020 Conv	2020 Conv Conventional	2020Conv-3	D	1	D1	3	D1_3	Conventional	HYPR	Pigmented	NA	17	0.68	green	6	NA	38.6	NA	NA	NA	NA	NA
Conv	2020	2020 Conv	2020 Conv Conventional	2020Conv-1	D	100	D100	1	D100_1	Conventional	HYPR	Pigmented	NA	16	0.75	green	7	NA	42.17	NA	NA	NA	NA	NA
Conv	2020	2020 Conv	2020 Conv Conventional	2020Conv-2	D	100	D100	2	D100_2	Conventional	HYPR	Pigmented	NA	16	0.85	green	6	NA	40.14	NA	NA	NA	NA	NA
Conv	2020	2020 Conv	2020 Conv Conventional	2020Conv-3	D	100	D100	3	D100_3	Conventional	HYPR	Pigmented	NA	16	0.75	green	7	NA	38.07	NA	NA	NA	NA	NA
Conv	2020	2020 Conv	2020 Conv Conventional	2020Conv-1	D	102	D102	1	D102_1	Conventional	HYPR	White	NA	16	0.77	white	7	NA	32.72	NA	NA	NA	NA	NA
Conv	2020	2020 Conv	2020 Conv Conventional	2020Conv-2	D	102	D102	2	D102_2	Conventional	HYPR	White	NA	16	0.9	white	8	NA	32.05	NA	NA	NA	NA	NA
Conv	2020	2020 Conv	2020 Conv Conventional	2020Conv-3	D	102	D102	3	D102_3	Conventional	HYPR	White	NA	16	0.82	white	7	NA	30.11	NA	NA	NA	NA	NA
Conv	2020	2020 Conv	2020 Conv Conventional	2020Conv-1	D	104	D104	1	D104_1	Conventional	HYPR	Pigmented	NA	16	0.82	green	6	NA	32.97	NA	NA	NA	NA	NA
Conv	2020	2020 Conv	2020 Conv Conventional	2020Conv-2	D	104	D104	2	D104_2	Conventional	HYPR	Pigmented	NA	16	0.88	green	6	NA	32.3	NA	NA	NA	NA	NA
Conv	2020	2020 Conv	2020 Conv Conventional	2020Conv-3	D	104	D104	3	D104_3	Conventional	HYPR	Pigmented	NA	16	0.73	green	7	NA	33.66	NA	NA	NA	NA	NA
Conv	2020	2020 Conv	2020 Conv Conventional	2020Conv-1	D	105	D105	1	D105_1	Conventional	HYPR	Pigmented	NA	16	0.93	green	7	NA	37.83	NA	NA	NA	NA	NA
Conv	2020	2020 Conv	2020 Conv Conventional	2020Conv-2	D	105	D105	2	D105_2	Conventional	HYPR	Pigmented	NA	16	0.83	green	7	NA	39.02	NA	NA	NA	NA	NA
Conv	2020	2020 Conv	2020 Conv Conventional	2020Conv-3	D	105	D105	3	D105_3	Conventional	HYPR	Pigmented	NA	16	0.78	green/white	7	NA	37.91	NA	NA	NA	NA	NA
Conv	2020	2020 Conv	2020 Conv Conventional	2020Conv-1	D	106	D106	1	D106_1	Conventional	HYPR	White	NA	17	0.67	green	5	NA	29.58	NA	NA	NA	NA	NA
Conv	2020	2020 Conv	2020 Conv Conventional	2020Conv-2	D	106	D106	2	D106_2	Conventional	HYPR	White	NA	15	0.83	green	6	NA	31.13	NA	NA	NA	NA	NA
Conv	2020	2020 Conv	2020 Conv Conventional	2020Conv-3	D	106	D106	3	D106_3	Conventional	HYPR	White	NA	17	0.78	green	6	NA	28.22	NA	NA	NA	NA	NA
Conv	2020	2020 Conv	2020 Conv Conventional	2020Conv-1	D	112	D112	1	D112_1	Conventional	HYPR	Pigmented	NA	15	0.83	green	7	NA	39.52	NA	NA	NA	NA	NA
Conv	2020	2020 Conv	2020 Conv Conventional	2020Conv-2	D	112	D112	2	D112_2	Conventional	HYPR	Pigmented	NA	16	0.77	green	6	NA	40.7	NA	NA	NA	NA	NA
Conv	2020	2020 Conv	2020 Conv Conventional	2020Conv-3	D	112	D112	3	D112_3	Conventional	HYPR	Pigmented	NA	15	0.65	green	8	NA	35.95	NA	NA	NA	NA	NA
Conv	2020	2020 Conv	2020 Conv Conventional	2020Conv-1	D	114	D114	1	D114_1	Conventional	HYPR	Pigmented	NA	17	0.77	green	6	NA	38.92	NA	NA	NA	NA	NA
Conv	2020	2020 Conv	2020 Conv Conventional	2020Conv-2	D	114	D114	2	D114_2	Conventional	HYPR	Pigmented	NA	17	0.68	green	6	NA	38.14	NA	NA	NA	NA	NA
Conv	2020	2020 Conv	2020 Conv Conventional	2020Conv-3	D	114	D114	3	D114_3	Conventional	HYPR	Pigmented	NA	16	0.75	green	7	NA	34.83	NA	NA	NA	NA	NA
Conv	2020	2020 Conv	2020 Conv Conventional	2020Conv-1	D	115	D115	1	D115_1	Conventional	HYPR	Pigmented	NA	16	0.9	green	7	NA	35.01	NA	NA	NA	NA	NA
Conv	2020	2020 Conv	2020 Conv Conventional	2020Conv-2	D	115	D115	2	D115_2	Conventional	HYPR	Pigmented	NA	15	0.87	green	7	NA	36.29	NA	NA	NA	NA	NA
Conv	2020	2020 Conv	2020 Conv Conventional	2020Conv-3	D	115	D115	3	D115_3	Conventional	HYPR	Pigmented	NA	16	0.72	green	7	NA	37.22	NA	NA	NA	NA	NA
Conv	2020	2020 Conv	2020 Conv Conventional	2020Conv-1	D	116	D116	1	D116_1	Conventional	HYPR	Pigmented	NA	17	0.72	green	6	NA	36.1	NA	NA	NA	NA	NA
Conv	2020	2020 Conv	2020 Conv Conventional	2020Conv-2	D	116	D116	2	D116_2	Conventional	HYPR	Pigmented	NA	15	0.78	green	7	NA	37.49	NA	NA	NA	NA	NA
Conv	2020	2020 Conv	2020 Conv Conventional	2020Conv-3	D	116	D116	3	D116_3	Conventional	HYPR	Pigmented	NA	16	0.62	green	7	NA	37.58	NA	NA	NA	NA	NA
Conv	2020	2020 Conv	2020 Conv Conventional	2020Conv-1	D	119	D119	1	D119_1	Conventional	HYPR	White	NA	17	0.75	green/white	5	NA	29.6	NA	NA	NA	NA	NA
Conv	2020	2020 Conv	2020 Conv Conventional	2020Conv-2	D	119	D119	2	D119_2	Conventional	HYPR	White	NA	17	0.73	green/white	5	NA	29.25	NA	NA	NA	NA	NA
Conv	2020	2020 Conv	2020 Conv Conventional	2020Conv-3	D	119	D119	3	D119_3	Conventional	HYPR	White	NA	16	0.72	green	7	NA	31.7	NA	NA	NA	NA	NA
Conv	2020	2020 Conv	2020 Conv Conventional	2020Conv-1	D	120	D120	1	D120_1	Conventional	HYPR	Pigmented	NA	18	0.52	green	5	NA	42.99	NA	NA	NA	NA	NA
Conv	2020	2020 Conv	2020 Conv Conventional	2020Conv-2	D	120	D120	2	D120_2	Conventional	HYPR	Pigmented	NA	15	0.55	green	7	NA	41.43	NA	NA	NA	NA	NA
Conv	2020	2020 Conv	2020 Conv Conventional	2020Conv-3	D	120	D120	3	D120_3	Conventional	HYPR	Pigmented	NA	17	0.48	green	6	NA	40.27	NA	NA	NA	NA	NA
Conv	2020	2020 Conv	2020 Conv Conventional	2020Conv-1	D	122	D122	1	D122_1	Conventional	HYPR	White	NA	17	0.72	green	6	NA	32.71	NA	NA	NA	NA	NA
Conv	2020	2020 Conv	2020 Conv Conventional	2020Conv-2	D	122	D122	2	D122_2	Conventional	HYPR	White	NA	18	0.53	green/white	5	NA	33.08	NA	NA	NA	NA	NA
Conv	2020	2020 Conv	2020 Conv Conventional	2020Conv-3	D	122	D122	3	D122_3	Conventional	HYPR	White	NA	16	0.7	green/white	7	NA	33.66	NA	NA	NA	NA	NA
Conv	2020	2020 Conv	2020 Conv Conventional	2020Conv-1	D	123	D123	1	D123_1	Conventional	HYPR	Pigmented	NA	16	0.67	green	7	NA	38.64	NA	NA	NA	NA	NA
Conv	2020	2020 Conv	2020 Conv Conventional	2020Conv-2	D	123	D123	2	D123_2	Conventional	HYPR	Pigmented	NA	16	0.75	green	6	NA	42.81	NA	NA	NA	NA	NA
Conv	2020	2020 Conv	2020 Conv Conventional	2020Conv-3	D	123	D123	3	D123_3	Conventional	HYPR	Pigmented	NA	16	0.63	green	7	NA	40.64	NA	NA	NA	NA	NA
Conv	2020	2020 Conv	2020 Conv Conventional	2020Conv-1	D	124	D124	1	D124_1	Conventional	HYPR	White	NA	18	0.53	green	5	NA	39.96	NA	NA	NA	NA	NA
Conv	2020	2020 Conv	2020 Conv Conventional	2020Conv-2	D	124	D124	2	D124_2	Conventional	HYPR	White	NA	16	0.63	green	7	NA	40.28	NA	NA	NA	NA	NA
Conv	2020	2020 Conv	2020 Conv Conventional	2020Conv-3	D	124	D124	3	D124_3	Conventional	HYPR	White	NA	17	0.25	green	4	NA	35.47	NA	NA	NA	NA	NA
Conv	2020	2020 Conv	2020 Conv Conventional	2020Conv-1	D	125	D125	1	D125_1	Conventional	HYPR	White	NA	17	0.7	green	6	NA	36.94	NA	NA	NA	NA	NA
Conv	2020	2020 Conv	2020 Conv Conventional	2020Conv-2	D	125	D125	2	D125_2	Conventional	HYPR	White	NA	17	0.67	green	6	NA	35.97	NA	NA	NA	NA	NA
Conv	2020	2020 Conv	2020 Conv Conventional	2020Conv-3	D	125	D125	3	D125_3	Conventional	HYPR	White	NA	16	0.63	green	6	NA	38.71	NA	NA	NA	NA	NA
Conv	2020	2020 Conv	2020 Conv Conventional	2020Conv-1	D	128	D128	1	D128_1	Conventional	HYPR	Pigmented	NA	18	0.65	green/white	6	NA	41.42	NA	NA	NA	NA	NA
Conv	2020	2020 Conv	2020 Conv Conventional	2020Conv-2	D	128	D128	2	D128_2	Conventional	HYPR	Pigmented	NA	16	0.73	green	8	NA	45.74	NA	NA	NA	NA	NA
Conv	2020	2020 Conv	2020 Conv Conventional	2020Conv-3	D	128	D128	3	D128_3	Conventional	HYPR	Pigmented	NA	17	0.53	green	5	NA	41.11	NA	NA	NA	NA	NA
Conv	2020	2020 Conv	2020 Conv Conventional	2020Conv-1	D	129	D129	1	D129_1	Conventional	HYPR	White	NA	18	0.75	green	5	NA	33.65	NA	NA	NA	NA	NA
Conv	2020	2020 Conv	2020 Conv Conventional	2020Conv-2	D	129	D129	2	D129_2	Conventional	HYPR	White	NA	16	0.7	green	7	NA	33.58	NA	NA	NA	NA	NA
Conv	2020	2020 Conv	2020 Conv Conventional	2020Conv-3	D	129	D129	3	D129_3	Conventional	HYPR	White	NA	18	0.72	green	6	NA	30.05	NA	NA	NA	NA	NA
Conv	2020	2020 Conv	2020 Conv Conventional	2020Conv-1	D	13	D13	1	D13_1	Conventional	HYPR	Pigmented	NA	16	0.83	green	6	NA	28.76	NA	NA	NA	NA	NA
Conv	2020	2020 Conv	2020 Conv Conventional	2020Conv-2	D	13	D13	2	D13_2	Conventional	HYPR	Pigmented	NA	17	0.82	green	6	NA	33.78	NA	NA	NA	NA	NA
Conv	2020	2020 Conv	2020 Conv Conventional	2020Conv-3	D	13	D13	3	D13_3	Conventional	HYPR	Pigmented	NA	17	0.75	green	6	NA	32.05	NA	NA	NA	NA	NA
Conv	2020	2020 Conv	2020 Conv Conventional	2020Conv-1	D	131	D131	1	D131_1	Conventional	HYPR	Pigmented	NA	17	0.8	green	6	NA	35.11	NA	NA	NA	NA	NA
Conv	2020	2020 Conv	2020 Conv Conventional	2020Conv-2	D	131	D131	2	D131_2	Conventional	HYPR	Pigmented	NA	16	0.87	green	7	NA	35.17	NA	NA	NA	NA	NA
Conv	2020	2020 Conv	2020 Conv Conventional	2020Conv-3	D	131	D131	3	D131_3	Conventional	HYPR	Pigmented	NA	16	0.83	green	7	NA	36.64	NA	NA	NA	NA	NA
Conv	2020	2020 Conv	2020 Conv Conventional	2020Conv-2	D	132	D132	2	D132_2	Conventional	HYPR	White	NA	18	0.13	green	3	NA	36.45	NA	NA	NA	NA	NA
Conv	2020	2020 Conv	2020 Conv Conventional	2020Conv-3	D	132	D132	3	D132_3	Conventional	HYPR	White	NA	18	0.2	green	4	NA	40.57	NA	NA	NA	NA	NA
Conv	2020	2020 Conv	2020 Conv Conventional	2020Conv-1	D	135	D135	1	D135_1	Conventional	HYPR	Pigmented	NA	18	0.48	green	5	NA	37.14	NA	NA	NA	NA	NA
Conv	2020	2020 Conv	2020 Conv Conventional	2020Conv-2	D	135	D135	2	D135_2	Conventional	HYPR	Pigmented	NA	18	0.57	green	5	NA	34.74	NA	NA	NA	NA	NA
Conv	2020	2020 Conv	2020 Conv Conventional	2020Conv-3	D	135	D135	3	D135_3	Conventional	HYPR	Pigmented	NA	17	0.4	green	6	NA	36.39	NA	NA	NA	NA	NA
Conv	2020	2020 Conv	2020 Conv Conventional	2020Conv-1	D	136	D136	1	D136_1	Conventional	HYPR	White	NA	17	0.58	green	6	NA	38.41	NA	NA	NA	NA	NA
Conv	2020	2020 Conv	2020 Conv Conventional	2020Conv-2	D	136	D136	2	D136_2	Conventional	HYPR	White	NA	16	0.62	green	7	NA	33.68	NA	NA	NA	NA	NA
Conv	2020	2020 Conv	2020 Conv Conventional	2020Conv-3	D	136	D136	3	D136_3	Conventional	HYPR	White	NA	17	0.57	green	6	NA	37.34	NA	NA	NA	NA	NA
Conv	2020	2020 Conv	2020 Conv Conventional	2020Conv-1	D	139	D139	1	D139_1	Conventional	HYPR	White	NA	17	0.63	green	6	NA	32.94	NA	NA	NA	NA	NA
Conv	2020	2020 Conv	2020 Conv Conventional	2020Conv-2	D	139	D139	2	D139_2	Conventional	HYPR	White	NA	18	0.6	green	5	NA	36.52	NA	NA	NA	NA	NA
Conv	2020	2020 Conv	2020 Conv Conventional	2020Conv-3	D	139	D139	3	D139_3	Conventional	HYPR	White	NA	16	0.53	green	6	NA	33.28	NA	NA	NA	NA	NA
Conv	2020	2020 Conv	2020 Conv Conventional	2020Conv-1	D	14	D14	1	D14_1	Conventional	HYPR	Pigmented	NA	15	0.75	green	7	NA	39.36	NA	NA	NA	NA	NA
Conv	2020	2020 Conv	2020 Conv Conventional	2020Conv-2	D	14	D14	2	D14_2	Conventional	HYPR	Pigmented	NA	16	0.82	green	6	NA	41.14	NA	NA	NA	NA	NA
Conv	2020	2020 Conv	2020 Conv Conventional	2020Conv-3	D	14	D14	3	D14_3	Conventional	HYPR	Pigmented	NA	16	0.73	green	6	NA	37.97	NA	NA	NA	NA	NA
Conv	2020	2020 Conv	2020 Conv Conventional	2020Conv-1	D	141	D141	1	D141_1	Conventional	HYPR	White	NA	18	0.42	green/white	5	NA	30.99	NA	NA	NA	NA	NA
Conv	2020	2020 Conv	2020 Conv Conventional	2020Conv-2	D	141	D141	2	D141_2	Conventional	HYPR	White	NA	17	0.45	green	4	NA	33.77	NA	NA	NA	NA	NA
Conv	2020	2020 Conv	2020 Conv Conventional	2020Conv-3	D	141	D141	3	D141_3	Conventional	HYPR	White	NA	17	0.48	green/white	5	NA	33.42	NA	NA	NA	NA	NA
Conv	2020	2020 Conv	2020 Conv Conventional	2020Conv-1	D	142	D142	1	D142_1	Conventional	HYPR	White	NA	16	0.75	green	7	NA	32.9	NA	NA	NA	NA	NA
Conv	2020	2020 Conv	2020 Conv Conventional	2020Conv-2	D	142	D142	2	D142_2	Conventional	HYPR	White	NA	15	0.75	green	7	NA	32.56	NA	NA	NA	NA	NA
Conv	2020	2020 Conv	2020 Conv Conventional	2020Conv-3	D	142	D142	3	D142_3	Conventional	HYPR	White	NA	16	0.72	green	7	NA	37.94	NA	NA	NA	NA	NA
Conv	2020	2020 Conv	2020 Conv Conventional	2020Conv-1	D	144	D144	1	D144_1	Conventional	HYPR	Pigmented	NA	16	0.78	green	7	NA	33.2	NA	NA	NA	NA	NA
Conv	2020	2020 Conv	2020 Conv Conventional	2020Conv-2	D	144	D144	2	D144_2	Conventional	HYPR	Pigmented	NA	16	0.72	green	6	NA	35.34	NA	NA	NA	NA	NA
Conv	2020	2020 Conv	2020 Conv Conventional	2020Conv-3	D	144	D144	3	D144_3	Conventional	HYPR	Pigmented	NA	16	0.65	green	6	NA	34.44	NA	NA	NA	NA	NA
Conv	2020	2020 Conv	2020 Conv Conventional	2020Conv-1	D	145	D145	1	D145_1	Conventional	HYPR	Pigmented	NA	15	0.87	green	8	NA	37.04	NA	NA	NA	NA	NA
Conv	2020	2020 Conv	2020 Conv Conventional	2020Conv-2	D	145	D145	2	D145_2	Conventional	HYPR	Pigmented	NA	16	0.75	green	6	NA	34.98	NA	NA	NA	NA	NA
Conv	2020	2020 Conv	2020 Conv Conventional	2020Conv-3	D	145	D145	3	D145_3	Conventional	HYPR	Pigmented	NA	16	0.92	green	7	NA	38.54	NA	NA	NA	NA	NA
Conv	2020	2020 Conv	2020 Conv Conventional	2020Conv-1	D	149	D149	1	D149_1	Conventional	HYPR	Pigmented	NA	18	0.68	green	5	NA	33.32	NA	NA	NA	NA	NA
Conv	2020	2020 Conv	2020 Conv Conventional	2020Conv-2	D	149	D149	2	D149_2	Conventional	HYPR	Pigmented	NA	17	0.68	green	6	NA	32.98	NA	NA	NA	NA	NA
Conv	2020	2020 Conv	2020 Conv Conventional	2020Conv-3	D	149	D149	3	D149_3	Conventional	HYPR	Pigmented	NA	17	0.63	green/white	6	NA	34.27	NA	NA	NA	NA	NA
Conv	2020	2020 Conv	2020 Conv Conventional	2020Conv-1	D	151	D151	1	D151_1	Conventional	HYPR	Pigmented	NA	17	0.67	green	5	NA	38.46	NA	NA	NA	NA	NA
Conv	2020	2020 Conv	2020 Conv Conventional	2020Conv-2	D	151	D151	2	D151_2	Conventional	HYPR	Pigmented	NA	16	0.68	green	6	NA	31.97	NA	NA	NA	NA	NA
Conv	2020	2020 Conv	2020 Conv Conventional	2020Conv-3	D	151	D151	3	D151_3	Conventional	HYPR	Pigmented	NA	16	0.72	green	7	NA	36.45	NA	NA	NA	NA	NA
Conv	2020	2020 Conv	2020 Conv Conventional	2020Conv-1	D	153	D153	1	D153_1	Conventional	HYPR	White	NA	17	0.75	green/white	5	NA	32.91	NA	NA	NA	NA	NA
Conv	2020	2020 Conv	2020 Conv Conventional	2020Conv-2	D	153	D153	2	D153_2	Conventional	HYPR	White	NA	16	0.78	green	5	NA	32.43	NA	NA	NA	NA	NA
Conv	2020	2020 Conv	2020 Conv Conventional	2020Conv-3	D	153	D153	3	D153_3	Conventional	HYPR	White	NA	16	0.73	green/white	6	NA	30.82	NA	NA	NA	NA	NA
Conv	2020	2020 Conv	2020 Conv Conventional	2020Conv-1	D	154	D154	1	D154_1	Conventional	HYPR	Pigmented	NA	16	0.93	green/white	7	NA	28.46	NA	NA	NA	NA	NA
Conv	2020	2020 Conv	2020 Conv Conventional	2020Conv-2	D	154	D154	2	D154_2	Conventional	HYPR	Pigmented	NA	16	0.77	green	6	NA	27.89	NA	NA	NA	NA	NA
Conv	2020	2020 Conv	2020 Conv Conventional	2020Conv-3	D	154	D154	3	D154_3	Conventional	HYPR	Pigmented	NA	16	0.83	green	6	NA	30.3	NA	NA	NA	NA	NA
Conv	2020	2020 Conv	2020 Conv Conventional	2020Conv-1	D	157	D157	1	D157_1	Conventional	HYPR	Pigmented	NA	17	0.58	green	6	NA	35.07	NA	NA	NA	NA	NA
Conv	2020	2020 Conv	2020 Conv Conventional	2020Conv-2	D	157	D157	2	D157_2	Conventional	HYPR	Pigmented	NA	15	0.73	green	8	NA	35.11	NA	NA	NA	NA	NA
Conv	2020	2020 Conv	2020 Conv Conventional	2020Conv-3	D	157	D157	3	D157_3	Conventional	HYPR	Pigmented	NA	17	0.45	green	5	NA	38.08	NA	NA	NA	NA	NA
Conv	2020	2020 Conv	2020 Conv Conventional	2020Conv-1	D	159	D159	1	D159_1	Conventional	HYPR	Pigmented	NA	17	0.83	green	7	NA	32.68	NA	NA	NA	NA	NA
Conv	2020	2020 Conv	2020 Conv Conventional	2020Conv-2	D	159	D159	2	D159_2	Conventional	HYPR	Pigmented	NA	15	0.88	green	7	NA	34.43	NA	NA	NA	NA	NA
Conv	2020	2020 Conv	2020 Conv Conventional	2020Conv-3	D	159	D159	3	D159_3	Conventional	HYPR	Pigmented	NA	16	0.67	green	7	NA	32.48	NA	NA	NA	NA	NA
Conv	2020	2020 Conv	2020 Conv Conventional	2020Conv-1	D	160	D160	1	D160_1	Conventional	HYPR	Pigmented	NA	17	0.83	green	6	NA	38.39	NA	NA	NA	NA	NA
Conv	2020	2020 Conv	2020 Conv Conventional	2020Conv-2	D	160	D160	2	D160_2	Conventional	HYPR	Pigmented	NA	16	0.8	green	6	NA	35.06	NA	NA	NA	NA	NA
Conv	2020	2020 Conv	2020 Conv Conventional	2020Conv-3	D	160	D160	3	D160_3	Conventional	HYPR	Pigmented	NA	15	0.72	green	7	NA	36.84	NA	NA	NA	NA	NA
Conv	2020	2020 Conv	2020 Conv Conventional	2020Conv-1	D	164	D164	1	D164_1	Conventional	HYPR	Pigmented	NA	16	0.53	green	7	NA	42.16	NA	NA	NA	NA	NA
Conv	2020	2020 Conv	2020 Conv Conventional	2020Conv-2	D	164	D164	2	D164_2	Conventional	HYPR	Pigmented	NA	16	0.65	green	6	NA	32.7	NA	NA	NA	NA	NA
Conv	2020	2020 Conv	2020 Conv Conventional	2020Conv-3	D	164	D164	3	D164_3	Conventional	HYPR	Pigmented	NA	16	0.48	green	6	NA	37.7	NA	NA	NA	NA	NA
Conv	2020	2020 Conv	2020 Conv Conventional	2020Conv-1	D	165	D165	1	D165_1	Conventional	HYPR	Pigmented	NA	16	0.87	green	6	NA	34.19	NA	NA	NA	NA	NA
Conv	2020	2020 Conv	2020 Conv Conventional	2020Conv-2	D	165	D165	2	D165_2	Conventional	HYPR	Pigmented	NA	15	0.78	green	7	NA	36.15	NA	NA	NA	NA	NA
Conv	2020	2020 Conv	2020 Conv Conventional	2020Conv-3	D	165	D165	3	D165_3	Conventional	HYPR	Pigmented	NA	15	0.7	green	7	NA	39.36	NA	NA	NA	NA	NA
Conv	2020	2020 Conv	2020 Conv Conventional	2020Conv-1	D	168	D168	1	D168_1	Conventional	HYPR	Pigmented	NA	17	0.78	white	5	NA	30.62	NA	NA	NA	NA	NA
Conv	2020	2020 Conv	2020 Conv Conventional	2020Conv-2	D	168	D168	2	D168_2	Conventional	HYPR	Pigmented	NA	16	0.83	green/white	7	NA	31.25	NA	NA	NA	NA	NA
Conv	2020	2020 Conv	2020 Conv Conventional	2020Conv-3	D	168	D168	3	D168_3	Conventional	HYPR	Pigmented	NA	17	0.73	green/white	6	NA	28.1	NA	NA	NA	NA	NA
Conv	2020	2020 Conv	2020 Conv Conventional	2020Conv-1	D	17	D17	1	D17_1	Conventional	HYPR	Pigmented	NA	15	0.87	green	7	NA	32.58	NA	NA	NA	NA	NA
Conv	2020	2020 Conv	2020 Conv Conventional	2020Conv-2	D	17	D17	2	D17_2	Conventional	HYPR	Pigmented	NA	16	0.92	green	6	NA	32.92	NA	NA	NA	NA	NA
Conv	2020	2020 Conv	2020 Conv Conventional	2020Conv-3	D	17	D17	3	D17_3	Conventional	HYPR	Pigmented	NA	16	0.85	green	7	NA	33.74	NA	NA	NA	NA	NA
Conv	2020	2020 Conv	2020 Conv Conventional	2020Conv-1	D	170	D170	1	D170_1	Conventional	HYPR	Pigmented	NA	17	0.78	green/white	6	NA	40.36	NA	NA	NA	NA	NA
Conv	2020	2020 Conv	2020 Conv Conventional	2020Conv-2	D	170	D170	2	D170_2	Conventional	HYPR	Pigmented	NA	17	0.83	green	6	NA	37.87	NA	NA	NA	NA	NA
Conv	2020	2020 Conv	2020 Conv Conventional	2020Conv-3	D	170	D170	3	D170_3	Conventional	HYPR	Pigmented	NA	17	0.75	green	6	NA	37	NA	NA	NA	NA	NA
Conv	2020	2020 Conv	2020 Conv Conventional	2020Conv-1	D	172	D172	1	D172_1	Conventional	HYPR	Pigmented	NA	17	0.78	green	6	NA	37.82	NA	NA	NA	NA	NA
Conv	2020	2020 Conv	2020 Conv Conventional	2020Conv-2	D	172	D172	2	D172_2	Conventional	HYPR	Pigmented	NA	17	0.82	green	7	NA	34.64	NA	NA	NA	NA	NA
Conv	2020	2020 Conv	2020 Conv Conventional	2020Conv-3	D	172	D172	3	D172_3	Conventional	HYPR	Pigmented	NA	16	0.75	green	7	NA	34.97	NA	NA	NA	NA	NA
Conv	2020	2020 Conv	2020 Conv Conventional	2020Conv-1	D	176	D176	1	D176_1	Conventional	HYPR	Pigmented	NA	16	0.85	green/white	7	NA	46.75	NA	NA	NA	NA	NA
Conv	2020	2020 Conv	2020 Conv Conventional	2020Conv-2	D	176	D176	2	D176_2	Conventional	HYPR	Pigmented	NA	16	0.92	green	6	NA	37.63	NA	NA	NA	NA	NA
Conv	2020	2020 Conv	2020 Conv Conventional	2020Conv-3	D	176	D176	3	D176_3	Conventional	HYPR	Pigmented	NA	16	0.85	green/white	7	NA	34.71	NA	NA	NA	NA	NA
Conv	2020	2020 Conv	2020 Conv Conventional	2020Conv-1	D	178	D178	1	D178_1	Conventional	HYPR	Pigmented	NA	16	0.72	green	6	NA	41.2	NA	NA	NA	NA	NA
Conv	2020	2020 Conv	2020 Conv Conventional	2020Conv-2	D	178	D178	2	D178_2	Conventional	HYPR	Pigmented	NA	15	0.8	green	7	NA	42.54	NA	NA	NA	NA	NA
Conv	2020	2020 Conv	2020 Conv Conventional	2020Conv-3	D	178	D178	3	D178_3	Conventional	HYPR	Pigmented	NA	16	0.9	green	6	NA	42.1	NA	NA	NA	NA	NA
Conv	2020	2020 Conv	2020 Conv Conventional	2020Conv-1	D	18	D18	1	D18_1	Conventional	HYPR	Pigmented	NA	17	0.57	green/white	6	NA	41.22	NA	NA	NA	NA	NA
Conv	2020	2020 Conv	2020 Conv Conventional	2020Conv-2	D	18	D18	2	D18_2	Conventional	HYPR	Pigmented	NA	17	0.52	green	7	NA	40.57	NA	NA	NA	NA	NA
Conv	2020	2020 Conv	2020 Conv Conventional	2020Conv-3	D	18	D18	3	D18_3	Conventional	HYPR	Pigmented	NA	16	0.47	green	6	NA	NA	NA	NA	NA	NA	NA
Conv	2020	2020 Conv	2020 Conv Conventional	2020Conv-1	D	180	D180	1	D180_1	Conventional	HYPR	White	NA	16	0.48	green/white	6	NA	34.55	NA	NA	NA	NA	NA
Conv	2020	2020 Conv	2020 Conv Conventional	2020Conv-2	D	180	D180	2	D180_2	Conventional	HYPR	White	NA	17	0.58	green/white	6	NA	31.43	NA	NA	NA	NA	NA
Conv	2020	2020 Conv	2020 Conv Conventional	2020Conv-3	D	180	D180	3	D180_3	Conventional	HYPR	White	NA	17	0.43	green/white	5	NA	30.56	NA	NA	NA	NA	NA
Conv	2020	2020 Conv	2020 Conv Conventional	2020Conv-1	D	181	D181	1	D181_1	Conventional	HYPR	Pigmented	NA	16	0.62	green	7	NA	38.82	NA	NA	NA	NA	NA
Conv	2020	2020 Conv	2020 Conv Conventional	2020Conv-2	D	181	D181	2	D181_2	Conventional	HYPR	Pigmented	NA	16	0.62	green	5	NA	39.84	NA	NA	NA	NA	NA
Conv	2020	2020 Conv	2020 Conv Conventional	2020Conv-3	D	181	D181	3	D181_3	Conventional	HYPR	Pigmented	NA	15	0.5	green	8	NA	42.62	NA	NA	NA	NA	NA
Conv	2020	2020 Conv	2020 Conv Conventional	2020Conv-1	D	182	D182	1	D182_1	Conventional	HYPR	Pigmented	NA	14	0.97	green	8	NA	36.67	NA	NA	NA	NA	NA
Conv	2020	2020 Conv	2020 Conv Conventional	2020Conv-2	D	182	D182	2	D182_2	Conventional	HYPR	Pigmented	NA	16	0.9	green	6	NA	34.14	NA	NA	NA	NA	NA
Conv	2020	2020 Conv	2020 Conv Conventional	2020Conv-3	D	182	D182	3	D182_3	Conventional	HYPR	Pigmented	NA	15	0.87	green	8	NA	37.34	NA	NA	NA	NA	NA
Conv	2020	2020 Conv	2020 Conv Conventional	2020Conv-1	D	185	D185	1	D185_1	Conventional	HYPR	Pigmented	NA	16	0.75	green	6	NA	32.89	NA	NA	NA	NA	NA
Conv	2020	2020 Conv	2020 Conv Conventional	2020Conv-2	D	185	D185	2	D185_2	Conventional	HYPR	Pigmented	NA	15	0.87	green	7	NA	27.52	NA	NA	NA	NA	NA
Conv	2020	2020 Conv	2020 Conv Conventional	2020Conv-3	D	185	D185	3	D185_3	Conventional	HYPR	Pigmented	NA	16	0.77	green/white	7	NA	28.7	NA	NA	NA	NA	NA
Conv	2020	2020 Conv	2020 Conv Conventional	2020Conv-1	D	190	D190	1	D190_1	Conventional	HYPR	Pigmented	NA	16	0.8	green	7	NA	34.78	NA	NA	NA	NA	NA
Conv	2020	2020 Conv	2020 Conv Conventional	2020Conv-2	D	190	D190	2	D190_2	Conventional	HYPR	Pigmented	NA	16	0.83	green	7	NA	37.81	NA	NA	NA	NA	NA
Conv	2020	2020 Conv	2020 Conv Conventional	2020Conv-3	D	190	D190	3	D190_3	Conventional	HYPR	Pigmented	NA	16	0.75	green	7	NA	37.15	NA	NA	NA	NA	NA
Conv	2020	2020 Conv	2020 Conv Conventional	2020Conv-1	D	193	D193	1	D193_1	Conventional	HYPR	Pigmented	NA	17	0.85	green	6	NA	30.64	NA	NA	NA	NA	NA
Conv	2020	2020 Conv	2020 Conv Conventional	2020Conv-2	D	193	D193	2	D193_2	Conventional	HYPR	Pigmented	NA	15	0.75	green	7	NA	31.12	NA	NA	NA	NA	NA
Conv	2020	2020 Conv	2020 Conv Conventional	2020Conv-3	D	193	D193	3	D193_3	Conventional	HYPR	Pigmented	NA	15	0.83	green	7	NA	33.13	NA	NA	NA	NA	NA
Conv	2020	2020 Conv	2020 Conv Conventional	2020Conv-1	D	21	D21	1	D21_1	Conventional	HYPR	Pigmented	NA	18	0.75	green	6	NA	33.29	NA	NA	NA	NA	NA
Conv	2020	2020 Conv	2020 Conv Conventional	2020Conv-2	D	21	D21	2	D21_2	Conventional	HYPR	Pigmented	NA	17	0.7	green	6	NA	37.5	NA	NA	NA	NA	NA
Conv	2020	2020 Conv	2020 Conv Conventional	2020Conv-3	D	21	D21	3	D21_3	Conventional	HYPR	Pigmented	NA	16	0.68	green	6	NA	35.85	NA	NA	NA	NA	NA
Conv	2020	2020 Conv	2020 Conv Conventional	2020Conv-1	D	22	D22	1	D22_1	Conventional	HYPR	White	NA	16	0.83	green	6	NA	31.29	NA	NA	NA	NA	NA
Conv	2020	2020 Conv	2020 Conv Conventional	2020Conv-2	D	22	D22	2	D22_2	Conventional	HYPR	White	NA	15	0.83	green	7	NA	33.34	NA	NA	NA	NA	NA
Conv	2020	2020 Conv	2020 Conv Conventional	2020Conv-3	D	22	D22	3	D22_3	Conventional	HYPR	White	NA	15	0.8	green	7	NA	33.07	NA	NA	NA	NA	NA
Conv	2020	2020 Conv	2020 Conv Conventional	2020Conv-1	D	24	D24	1	D24_1	Conventional	HYPR	Pigmented	NA	16	0.8	green	6	NA	36.4	NA	NA	NA	NA	NA
Conv	2020	2020 Conv	2020 Conv Conventional	2020Conv-2	D	24	D24	2	D24_2	Conventional	HYPR	Pigmented	NA	16	0.87	green	6	NA	37.82	NA	NA	NA	NA	NA
Conv	2020	2020 Conv	2020 Conv Conventional	2020Conv-3	D	24	D24	3	D24_3	Conventional	HYPR	Pigmented	NA	16	0.83	green	7	NA	38.53	NA	NA	NA	NA	NA
Conv	2020	2020 Conv	2020 Conv Conventional	2020Conv-1	D	25	D25	1	D25_1	Conventional	HYPR	Pigmented	NA	17	0.7	green	5	NA	29.71	NA	NA	NA	NA	NA
Conv	2020	2020 Conv	2020 Conv Conventional	2020Conv-2	D	25	D25	2	D25_2	Conventional	HYPR	Pigmented	NA	17	0.7	green	5	NA	35.25	NA	NA	NA	NA	NA
Conv	2020	2020 Conv	2020 Conv Conventional	2020Conv-3	D	25	D25	3	D25_3	Conventional	HYPR	Pigmented	NA	17	0.73	green	6	NA	35.18	NA	NA	NA	NA	NA
Conv	2020	2020 Conv	2020 Conv Conventional	2020Conv-1	D	26	D26	1	D26_1	Conventional	HYPR	White	NA	17	0.73	green/white	6	NA	29.69	NA	NA	NA	NA	NA
Conv	2020	2020 Conv	2020 Conv Conventional	2020Conv-2	D	26	D26	2	D26_2	Conventional	HYPR	White	NA	17	0.73	green/white	5	NA	31.75	NA	NA	NA	NA	NA
Conv	2020	2020 Conv	2020 Conv Conventional	2020Conv-3	D	26	D26	3	D26_3	Conventional	HYPR	White	NA	17	0.73	green/white	6	NA	NA	NA	NA	NA	NA	NA
Conv	2020	2020 Conv	2020 Conv Conventional	2020Conv-1	D	27	D27	1	D27_1	Conventional	HYPR	Pigmented	NA	16	0.87	green	6	NA	35.31	NA	NA	NA	NA	NA
Conv	2020	2020 Conv	2020 Conv Conventional	2020Conv-2	D	27	D27	2	D27_2	Conventional	HYPR	Pigmented	NA	16	0.85	green/white	6	NA	30.29	NA	NA	NA	NA	NA
Conv	2020	2020 Conv	2020 Conv Conventional	2020Conv-3	D	27	D27	3	D27_3	Conventional	HYPR	Pigmented	NA	15	0.92	green	8	NA	34.55	NA	NA	NA	NA	NA
Conv	2020	2020 Conv	2020 Conv Conventional	2020Conv-1	D	30	D30	1	D30_1	Conventional	HYPR	Pigmented	NA	15	0.88	green	7	NA	32.14	NA	NA	NA	NA	NA
Conv	2020	2020 Conv	2020 Conv Conventional	2020Conv-2	D	30	D30	2	D30_2	Conventional	HYPR	Pigmented	NA	16	0.85	green	5	NA	32.46	NA	NA	NA	NA	NA
Conv	2020	2020 Conv	2020 Conv Conventional	2020Conv-3	D	30	D30	3	D30_3	Conventional	HYPR	Pigmented	NA	16	0.87	green	6	NA	34.64	NA	NA	NA	NA	NA
Conv	2020	2020 Conv	2020 Conv Conventional	2020Conv-1	D	33	D33	1	D33_1	Conventional	HYPR	White	NA	16	0.87	green	7	NA	35.61	NA	NA	NA	NA	NA
Conv	2020	2020 Conv	2020 Conv Conventional	2020Conv-2	D	33	D33	2	D33_2	Conventional	HYPR	White	NA	17	0.67	green	5	NA	31.22	NA	NA	NA	NA	NA
Conv	2020	2020 Conv	2020 Conv Conventional	2020Conv-3	D	33	D33	3	D33_3	Conventional	HYPR	White	NA	16	0.75	green	6	NA	33.44	NA	NA	NA	NA	NA
Conv	2020	2020 Conv	2020 Conv Conventional	2020Conv-1	D	34	D34	1	D34_1	Conventional	HYPR	Pigmented	NA	15	0.93	green	8	NA	39.49	NA	NA	NA	NA	NA
Conv	2020	2020 Conv	2020 Conv Conventional	2020Conv-2	D	34	D34	2	D34_2	Conventional	HYPR	Pigmented	NA	15	0.98	green	8	NA	39.45	NA	NA	NA	NA	NA
Conv	2020	2020 Conv	2020 Conv Conventional	2020Conv-3	D	34	D34	3	D34_3	Conventional	HYPR	Pigmented	NA	16	0.88	green	7	NA	39.52	NA	NA	NA	NA	NA
Conv	2020	2020 Conv	2020 Conv Conventional	2020Conv-1	D	37	D37	1	D37_1	Conventional	HYPR	Pigmented	NA	16	0.72	green	6	NA	37.63	NA	NA	NA	NA	NA
Conv	2020	2020 Conv	2020 Conv Conventional	2020Conv-2	D	37	D37	2	D37_2	Conventional	HYPR	Pigmented	NA	16	0.65	green	6	NA	37.22	NA	NA	NA	NA	NA
Conv	2020	2020 Conv	2020 Conv Conventional	2020Conv-3	D	37	D37	3	D37_3	Conventional	HYPR	Pigmented	NA	15	0.7	green	7	NA	41.37	NA	NA	NA	NA	NA
Conv	2020	2020 Conv	2020 Conv Conventional	2020Conv-1	D	38	D38	1	D38_1	Conventional	HYPR	Pigmented	NA	15	0.83	green	7	NA	36.47	NA	NA	NA	NA	NA
Conv	2020	2020 Conv	2020 Conv Conventional	2020Conv-2	D	38	D38	2	D38_2	Conventional	HYPR	Pigmented	NA	16	0.65	green	5	NA	36.51	NA	NA	NA	NA	NA
Conv	2020	2020 Conv	2020 Conv Conventional	2020Conv-3	D	38	D38	3	D38_3	Conventional	HYPR	Pigmented	NA	16	0.63	green	6	NA	45.54	NA	NA	NA	NA	NA
Conv	2020	2020 Conv	2020 Conv Conventional	2020Conv-1	D	39	D39	1	D39_1	Conventional	HYPR	Pigmented	NA	17	0.57	green	6	NA	37.14	NA	NA	NA	NA	NA
Conv	2020	2020 Conv	2020 Conv Conventional	2020Conv-2	D	39	D39	2	D39_2	Conventional	HYPR	Pigmented	NA	17	0.57	green	6	NA	31.5	NA	NA	NA	NA	NA
Conv	2020	2020 Conv	2020 Conv Conventional	2020Conv-3	D	39	D39	3	D39_3	Conventional	HYPR	Pigmented	NA	16	0.58	green	6	NA	35.54	NA	NA	NA	NA	NA
Conv	2020	2020 Conv	2020 Conv Conventional	2020Conv-1	D	4	D4	1	D4_1	Conventional	HYPR	Pigmented	NA	16	0.77	green	6	NA	36.01	NA	NA	NA	NA	NA
Conv	2020	2020 Conv	2020 Conv Conventional	2020Conv-2	D	4	D4	2	D4_2	Conventional	HYPR	Pigmented	NA	16	0.78	green	6	NA	37.35	NA	NA	NA	NA	NA
Conv	2020	2020 Conv	2020 Conv Conventional	2020Conv-3	D	4	D4	3	D4_3	Conventional	HYPR	Pigmented	NA	15	0.68	green	7	NA	34.8	NA	NA	NA	NA	NA
Conv	2020	2020 Conv	2020 Conv Conventional	2020Conv-1	D	42	D42	1	D42_1	Conventional	HYPR	Pigmented	NA	18	0.75	green	6	NA	43.57	NA	NA	NA	NA	NA
Conv	2020	2020 Conv	2020 Conv Conventional	2020Conv-2	D	42	D42	2	D42_2	Conventional	HYPR	Pigmented	NA	17	0.72	green/white	6	NA	38.55	NA	NA	NA	NA	NA
Conv	2020	2020 Conv	2020 Conv Conventional	2020Conv-3	D	42	D42	3	D42_3	Conventional	HYPR	Pigmented	NA	17	0.75	green/white	6	NA	40.64	NA	NA	NA	NA	NA
Conv	2020	2020 Conv	2020 Conv Conventional	2020Conv-1	D	43	D43	1	D43_1	Conventional	HYPR	Pigmented	NA	18	0.83	green	6	NA	44.1	NA	NA	NA	NA	NA
Conv	2020	2020 Conv	2020 Conv Conventional	2020Conv-2	D	43	D43	2	D43_2	Conventional	HYPR	Pigmented	NA	17	0.75	green	6	NA	46.09	NA	NA	NA	NA	NA
Conv	2020	2020 Conv	2020 Conv Conventional	2020Conv-3	D	43	D43	3	D43_3	Conventional	HYPR	Pigmented	NA	16	0.88	green	6	NA	45.04	NA	NA	NA	NA	NA
Conv	2020	2020 Conv	2020 Conv Conventional	2020Conv-1	D	44	D44	1	D44_1	Conventional	HYPR	Pigmented	NA	17	0.68	green	6	NA	32.69	NA	NA	NA	NA	NA
Conv	2020	2020 Conv	2020 Conv Conventional	2020Conv-2	D	44	D44	2	D44_2	Conventional	HYPR	Pigmented	NA	17	0.57	green/white	4	NA	33.4	NA	NA	NA	NA	NA
Conv	2020	2020 Conv	2020 Conv Conventional	2020Conv-3	D	44	D44	3	D44_3	Conventional	HYPR	Pigmented	NA	17	0.7	green	6	NA	34.72	NA	NA	NA	NA	NA
Conv	2020	2020 Conv	2020 Conv Conventional	2020Conv-1	D	45	D45	1	D45_1	Conventional	HYPR	Pigmented	NA	18	0.68	green	6	NA	48.3	NA	NA	NA	NA	NA
Conv	2020	2020 Conv	2020 Conv Conventional	2020Conv-2	D	45	D45	2	D45_2	Conventional	HYPR	Pigmented	NA	17	0.63	green	6	NA	41.75	NA	NA	NA	NA	NA
Conv	2020	2020 Conv	2020 Conv Conventional	2020Conv-3	D	45	D45	3	D45_3	Conventional	HYPR	Pigmented	NA	17	0.68	green	7	NA	42.75	NA	NA	NA	NA	NA
Conv	2020	2020 Conv	2020 Conv Conventional	2020Conv-1	D	6	D6	1	D6_1	Conventional	HYPR	Pigmented	NA	17	0.63	green	5	NA	38.06	NA	NA	NA	NA	NA
Conv	2020	2020 Conv	2020 Conv Conventional	2020Conv-2	D	6	D6	2	D6_2	Conventional	HYPR	Pigmented	NA	16	0.88	green	7	NA	37.49	NA	NA	NA	NA	NA
Conv	2020	2020 Conv	2020 Conv Conventional	2020Conv-3	D	6	D6	3	D6_3	Conventional	HYPR	Pigmented	NA	16	0.87	green	7	NA	36.91	NA	NA	NA	NA	NA
Conv	2020	2020 Conv	2020 Conv Conventional	2020Conv-1	D	63	D63	1	D63_1	Conventional	HYPR	White	NA	17	0.83	white	6	NA	37.35	NA	NA	NA	NA	NA
Conv	2020	2020 Conv	2020 Conv Conventional	2020Conv-2	D	63	D63	2	D63_2	Conventional	HYPR	White	NA	16	0.88	white	7	NA	NA	NA	NA	NA	NA	NA
Conv	2020	2020 Conv	2020 Conv Conventional	2020Conv-3	D	63	D63	3	D63_3	Conventional	HYPR	White	NA	17	0.77	green/white	6	NA	NA	NA	NA	NA	NA	NA
Conv	2020	2020 Conv	2020 Conv Conventional	2020Conv-1	D	65	D65	1	D65_1	Conventional	HYPR	Pigmented	NA	17	0.68	green	7	NA	40.54	NA	NA	NA	NA	NA
Conv	2020	2020 Conv	2020 Conv Conventional	2020Conv-2	D	65	D65	2	D65_2	Conventional	HYPR	Pigmented	NA	17	0.78	green	6	NA	42.18	NA	NA	NA	NA	NA
Conv	2020	2020 Conv	2020 Conv Conventional	2020Conv-3	D	65	D65	3	D65_3	Conventional	HYPR	Pigmented	NA	17	0.8	green	7	NA	39.76	NA	NA	NA	NA	NA
Conv	2020	2020 Conv	2020 Conv Conventional	2020Conv-1	D	66	D66	1	D66_1	Conventional	HYPR	Pigmented	NA	17	0.68	green	4	NA	39.33	NA	NA	NA	NA	NA
Conv	2020	2020 Conv	2020 Conv Conventional	2020Conv-2	D	66	D66	2	D66_2	Conventional	HYPR	Pigmented	NA	18	0.72	green	5	NA	42.66	NA	NA	NA	NA	NA
Conv	2020	2020 Conv	2020 Conv Conventional	2020Conv-3	D	66	D66	3	D66_3	Conventional	HYPR	Pigmented	NA	17	0.63	green	5	NA	38.71	NA	NA	NA	NA	NA
Conv	2020	2020 Conv	2020 Conv Conventional	2020Conv-1	D	69	D69	1	D69_1	Conventional	HYPR	White	NA	17	0.67	green/white	6	NA	33.88	NA	NA	NA	NA	NA
Conv	2020	2020 Conv	2020 Conv Conventional	2020Conv-2	D	69	D69	2	D69_2	Conventional	HYPR	White	NA	17	0.62	green/white	5	NA	31.52	NA	NA	NA	NA	NA
Conv	2020	2020 Conv	2020 Conv Conventional	2020Conv-3	D	69	D69	3	D69_3	Conventional	HYPR	White	NA	15	0.67	green	8	NA	32.08	NA	NA	NA	NA	NA
Conv	2020	2020 Conv	2020 Conv Conventional	2020Conv-1	D	70	D70	1	D70_1	Conventional	HYPR	White	NA	18	0.53	green/white	5	NA	24.48	NA	NA	NA	NA	NA
Conv	2020	2020 Conv	2020 Conv Conventional	2020Conv-2	D	70	D70	2	D70_2	Conventional	HYPR	White	NA	18	0.6	green/white	7	NA	25.19	NA	NA	NA	NA	NA
Conv	2020	2020 Conv	2020 Conv Conventional	2020Conv-3	D	70	D70	3	D70_3	Conventional	HYPR	White	NA	17	0.58	green/white	5	NA	NA	NA	NA	NA	NA	NA
Conv	2020	2020 Conv	2020 Conv Conventional	2020Conv-1	D	71	D71	1	D71_1	Conventional	HYPR	Pigmented	NA	17	0.85	green	6	NA	27.84	NA	NA	NA	NA	NA
Conv	2020	2020 Conv	2020 Conv Conventional	2020Conv-2	D	71	D71	2	D71_2	Conventional	HYPR	Pigmented	NA	16	0.83	green	6	NA	31.7	NA	NA	NA	NA	NA
Conv	2020	2020 Conv	2020 Conv Conventional	2020Conv-3	D	71	D71	3	D71_3	Conventional	HYPR	Pigmented	NA	16	0.87	green	5	NA	33.19	NA	NA	NA	NA	NA
Conv	2020	2020 Conv	2020 Conv Conventional	2020Conv-1	D	72	D72	1	D72_1	Conventional	HYPR	White	NA	17	0.48	green	6	NA	30.84	NA	NA	NA	NA	NA
Conv	2020	2020 Conv	2020 Conv Conventional	2020Conv-2	D	72	D72	2	D72_2	Conventional	HYPR	White	NA	17	0.52	green	7	NA	34.78	NA	NA	NA	NA	NA
Conv	2020	2020 Conv	2020 Conv Conventional	2020Conv-3	D	72	D72	3	D72_3	Conventional	HYPR	White	NA	17	0.4	green	5	NA	30.48	NA	NA	NA	NA	NA
Conv	2020	2020 Conv	2020 Conv Conventional	2020Conv-1	D	74	D74	1	D74_1	Conventional	HYPR	White	NA	17	0.63	green/white	6	NA	32.06	NA	NA	NA	NA	NA
Conv	2020	2020 Conv	2020 Conv Conventional	2020Conv-2	D	74	D74	2	D74_2	Conventional	HYPR	White	NA	17	0.62	green/white	5	NA	34.09	NA	NA	NA	NA	NA
Conv	2020	2020 Conv	2020 Conv Conventional	2020Conv-3	D	74	D74	3	D74_3	Conventional	HYPR	White	NA	18	0.52	green/white	5	NA	34.75	NA	NA	NA	NA	NA
Conv	2020	2020 Conv	2020 Conv Conventional	2020Conv-1	D	76	D76	1	D76_1	Conventional	HYPR	Pigmented	NA	16	0.83	green	6	NA	41.1	NA	NA	NA	NA	NA
Conv	2020	2020 Conv	2020 Conv Conventional	2020Conv-2	D	76	D76	2	D76_2	Conventional	HYPR	Pigmented	NA	16	0.9	green	8	NA	35.91	NA	NA	NA	NA	NA
Conv	2020	2020 Conv	2020 Conv Conventional	2020Conv-3	D	76	D76	3	D76_3	Conventional	HYPR	Pigmented	NA	16	0.8	green	7	NA	41.28	NA	NA	NA	NA	NA
Conv	2020	2020 Conv	2020 Conv Conventional	2020Conv-1	D	82	D82	1	D82_1	Conventional	HYPR	Pigmented	NA	16	0.82	green	6	NA	40.23	NA	NA	NA	NA	NA
Conv	2020	2020 Conv	2020 Conv Conventional	2020Conv-2	D	82	D82	2	D82_2	Conventional	HYPR	Pigmented	NA	16	0.88	green	6	NA	43.64	NA	NA	NA	NA	NA
Conv	2020	2020 Conv	2020 Conv Conventional	2020Conv-3	D	82	D82	3	D82_3	Conventional	HYPR	Pigmented	NA	15	0.9	green	7	NA	39.99	NA	NA	NA	NA	NA
Conv	2020	2020 Conv	2020 Conv Conventional	2020Conv-1	D	83	D83	1	D83_1	Conventional	HYPR	White	NA	17	0.73	green/white	6	NA	37.74	NA	NA	NA	NA	NA
Conv	2020	2020 Conv	2020 Conv Conventional	2020Conv-2	D	83	D83	2	D83_2	Conventional	HYPR	White	NA	16	0.77	green/white	6	NA	37.78	NA	NA	NA	NA	NA
Conv	2020	2020 Conv	2020 Conv Conventional	2020Conv-3	D	83	D83	3	D83_3	Conventional	HYPR	White	NA	16	0.83	green/white	7	NA	41.25	NA	NA	NA	NA	NA
Conv	2020	2020 Conv	2020 Conv Conventional	2020Conv-1	D	85	D85	1	D85_1	Conventional	HYPR	White	NA	18	0.67	white	6	NA	31.07	NA	NA	NA	NA	NA
Conv	2020	2020 Conv	2020 Conv Conventional	2020Conv-2	D	85	D85	2	D85_2	Conventional	HYPR	White	NA	16	0.85	green/white	7	NA	30.47	NA	NA	NA	NA	NA
Conv	2020	2020 Conv	2020 Conv Conventional	2020Conv-3	D	85	D85	3	D85_3	Conventional	HYPR	White	NA	16	0.82	green/white	7	NA	30.44	NA	NA	NA	NA	NA
Conv	2020	2020 Conv	2020 Conv Conventional	2020Conv-1	D	86	D86	1	D86_1	Conventional	HYPR	Pigmented	NA	17	0.63	green	5	NA	36.52	NA	NA	NA	NA	NA
Conv	2020	2020 Conv	2020 Conv Conventional	2020Conv-2	D	86	D86	2	D86_2	Conventional	HYPR	Pigmented	NA	16	0.65	green	6	NA	38.3	NA	NA	NA	NA	NA
Conv	2020	2020 Conv	2020 Conv Conventional	2020Conv-3	D	86	D86	3	D86_3	Conventional	HYPR	Pigmented	NA	16	0.77	green	7	NA	34.36	NA	NA	NA	NA	NA
Conv	2020	2020 Conv	2020 Conv Conventional	2020Conv-1	D	89	D89	1	D89_1	Conventional	HYPR	White	NA	18	0.6	green/white	6	NA	32.03	NA	NA	NA	NA	NA
Conv	2020	2020 Conv	2020 Conv Conventional	2020Conv-2	D	89	D89	2	D89_2	Conventional	HYPR	White	NA	16	0.7	green	7	NA	33.03	NA	NA	NA	NA	NA
Conv	2020	2020 Conv	2020 Conv Conventional	2020Conv-3	D	89	D89	3	D89_3	Conventional	HYPR	White	NA	18	0.65	green	5	NA	30.33	NA	NA	NA	NA	NA
Conv	2020	2020 Conv	2020 Conv Conventional	2020Conv-1	D	90	D90	1	D90_1	Conventional	HYPR	Pigmented	NA	16	0.67	green	7	NA	39.19	NA	NA	NA	NA	NA
Conv	2020	2020 Conv	2020 Conv Conventional	2020Conv-2	D	90	D90	2	D90_2	Conventional	HYPR	Pigmented	NA	17	0.73	green/white	5	NA	41.5	NA	NA	NA	NA	NA
Conv	2020	2020 Conv	2020 Conv Conventional	2020Conv-3	D	90	D90	3	D90_3	Conventional	HYPR	Pigmented	NA	18	0.6	green	5	NA	39.77	NA	NA	NA	NA	NA
Conv	2020	2020 Conv	2020 Conv Conventional	2020Conv-1	D	91	D91	1	D91_1	Conventional	HYPR	Pigmented	NA	17	0.78	green	6	NA	35.83	NA	NA	NA	NA	NA
Conv	2020	2020 Conv	2020 Conv Conventional	2020Conv-2	D	91	D91	2	D91_2	Conventional	HYPR	Pigmented	NA	16	0.87	green	7	NA	36.49	NA	NA	NA	NA	NA
Conv	2020	2020 Conv	2020 Conv Conventional	2020Conv-3	D	91	D91	3	D91_3	Conventional	HYPR	Pigmented	NA	16	0.82	green	6	NA	36.24	NA	NA	NA	NA	NA
Conv	2020	2020 Conv	2020 Conv Conventional	2020Conv-1	D	92	D92	1	D92_1	Conventional	HYPR	Pigmented	NA	16	0.88	green	7	NA	34.41	NA	NA	NA	NA	NA
Conv	2020	2020 Conv	2020 Conv Conventional	2020Conv-2	D	92	D92	2	D92_2	Conventional	HYPR	Pigmented	NA	17	0.83	green	6	NA	32.06	NA	NA	NA	NA	NA
Conv	2020	2020 Conv	2020 Conv Conventional	2020Conv-3	D	92	D92	3	D92_3	Conventional	HYPR	Pigmented	NA	15	0.87	green	7	NA	30.28	NA	NA	NA	NA	NA
Conv	2020	2020 Conv	2020 Conv Conventional	2020Conv-1	D	95	D95	1	D95_1	Conventional	HYPR	Pigmented	NA	17	0.83	green	6	NA	33.05	NA	NA	NA	NA	NA
Conv	2020	2020 Conv	2020 Conv Conventional	2020Conv-2	D	95	D95	2	D95_2	Conventional	HYPR	Pigmented	NA	15	0.88	green	7	NA	29.45	NA	NA	NA	NA	NA
Conv	2020	2020 Conv	2020 Conv Conventional	2020Conv-3	D	95	D95	3	D95_3	Conventional	HYPR	Pigmented	NA	16	0.83	green	7	NA	34.53	NA	NA	NA	NA	NA
Conv	2020	2020 Conv	2020 Conv Conventional	2020Conv-1	D	97	D97	1	D97_1	Conventional	HYPR	Pigmented	NA	16	0.75	green	6	NA	36.79	NA	NA	NA	NA	NA
Conv	2020	2020 Conv	2020 Conv Conventional	2020Conv-2	D	97	D97	2	D97_2	Conventional	HYPR	Pigmented	NA	15	0.87	green	7	NA	34.85	NA	NA	NA	NA	NA
Conv	2020	2020 Conv	2020 Conv Conventional	2020Conv-3	D	97	D97	3	D97_3	Conventional	HYPR	Pigmented	NA	17	0.73	green	5	NA	38.23	NA	NA	NA	NA	NA
Conv	2020	2020 Conv	2020 Conv Organic	2020Conv-1	A	102	A102	1	A102_1	Organic	ORBV	White	NA	15	0.65	green	6	NA	33.19	NA	NA	NA	NA	NA
Conv	2020	2020 Conv	2020 Conv Organic	2020Conv-2	A	102	A102	2	A102_2	Organic	ORBV	White	NA	14	0.85	green	7	NA	33.23	NA	NA	NA	NA	NA
Conv	2020	2020 Conv	2020 Conv Organic	2020Conv-3	A	102	A102	3	A102_3	Organic	ORBV	White	NA	14	0.65	green	7	NA	38.3	NA	NA	NA	NA	NA
Conv	2020	2020 Conv	2020 Conv Organic	2020Conv-1	A	104	A104	1	A104_1	Organic	ORBV	Pigmented	NA	14	0.7	green	6	NA	33.31	NA	NA	NA	NA	NA
Conv	2020	2020 Conv	2020 Conv Organic	2020Conv-2	A	104	A104	2	A104_2	Organic	ORBV	Pigmented	NA	15	0.8	green	7	NA	29.55	NA	NA	NA	NA	NA
Conv	2020	2020 Conv	2020 Conv Organic	2020Conv-3	A	104	A104	3	A104_3	Organic	ORBV	Pigmented	NA	14	0.83	green	7	NA	36.31	NA	NA	NA	NA	NA
Conv	2020	2020 Conv	2020 Conv Organic	2020Conv-1	A	105	A105	1	A105_1	Organic	ORBV	White	NA	16	0.55	green	5	NA	27.96	NA	NA	NA	NA	NA
Conv	2020	2020 Conv	2020 Conv Organic	2020Conv-2	A	105	A105	2	A105_2	Organic	ORBV	White	NA	16	0.55	green	5	NA	25.92	NA	NA	NA	NA	NA
Conv	2020	2020 Conv	2020 Conv Organic	2020Conv-3	A	105	A105	3	A105_3	Organic	ORBV	White	NA	15	0.58	green	6	NA	26.08	NA	NA	NA	NA	NA
Conv	2020	2020 Conv	2020 Conv Organic	2020Conv-1	A	106	A106	1	A106_1	Organic	ORBV	Pigmented	NA	14	0.88	green	7	NA	21.7	NA	NA	NA	NA	NA
Conv	2020	2020 Conv	2020 Conv Organic	2020Conv-2	A	106	A106	2	A106_2	Organic	ORBV	Pigmented	NA	14	0.83	green	7	NA	22.15	NA	NA	NA	NA	NA
Conv	2020	2020 Conv	2020 Conv Organic	2020Conv-3	A	106	A106	3	A106_3	Organic	ORBV	Pigmented	NA	14	0.82	green	6	NA	22.86	NA	NA	NA	NA	NA
Conv	2020	2020 Conv	2020 Conv Organic	2020Conv-1	A	107	A107	1	A107_1	Organic	ORBV	Pigmented	NA	15	0.63	green	7	NA	29.31	NA	NA	NA	NA	NA
Conv	2020	2020 Conv	2020 Conv Organic	2020Conv-2	A	107	A107	2	A107_2	Organic	ORBV	Pigmented	NA	15	0.65	green	6	NA	31.77	NA	NA	NA	NA	NA
Conv	2020	2020 Conv	2020 Conv Organic	2020Conv-3	A	107	A107	3	A107_3	Organic	ORBV	Pigmented	NA	15	0.58	green	6	NA	37.02	NA	NA	NA	NA	NA
Conv	2020	2020 Conv	2020 Conv Organic	2020Conv-1	A	108	A108	1	A108_1	Organic	ORBV	Pigmented	NA	14	0.87	green	7	NA	20.4	NA	NA	NA	NA	NA
Conv	2020	2020 Conv	2020 Conv Organic	2020Conv-2	A	108	A108	2	A108_2	Organic	ORBV	Pigmented	NA	15	0.87	green	6	NA	17.81	NA	NA	NA	NA	NA
Conv	2020	2020 Conv	2020 Conv Organic	2020Conv-3	A	108	A108	3	A108_3	Organic	ORBV	Pigmented	NA	14	0.73	green	6	NA	18.32	NA	NA	NA	NA	NA
Conv	2020	2020 Conv	2020 Conv Organic	2020Conv-1	A	112	A112	1	A112_1	Organic	ORBV	Pigmented	NA	14	0.78	green	6	NA	28.22	NA	NA	NA	NA	NA
Conv	2020	2020 Conv	2020 Conv Organic	2020Conv-2	A	112	A112	2	A112_2	Organic	ORBV	Pigmented	NA	14	0.8	green	6	NA	30.37	NA	NA	NA	NA	NA
Conv	2020	2020 Conv	2020 Conv Organic	2020Conv-3	A	112	A112	3	A112_3	Organic	ORBV	Pigmented	NA	15	0.77	green	7	NA	30.27	NA	NA	NA	NA	NA
Conv	2020	2020 Conv	2020 Conv Organic	2020Conv-1	A	114	A114	1	A114_1	Organic	ORBV	Pigmented	NA	15	0.68	green	6	NA	35.23	NA	NA	NA	NA	NA
Conv	2020	2020 Conv	2020 Conv Organic	2020Conv-2	A	114	A114	2	A114_2	Organic	ORBV	Pigmented	NA	15	0.75	green	7	NA	33.12	NA	NA	NA	NA	NA
Conv	2020	2020 Conv	2020 Conv Organic	2020Conv-3	A	114	A114	3	A114_3	Organic	ORBV	Pigmented	NA	15	0.78	green	7	NA	36.17	NA	NA	NA	NA	NA
Conv	2020	2020 Conv	2020 Conv Organic	2020Conv-1	A	115	A115	1	A115_1	Organic	ORBV	Pigmented	NA	14	0.83	green	7	NA	23.88	NA	NA	NA	NA	NA
Conv	2020	2020 Conv	2020 Conv Organic	2020Conv-2	A	115	A115	2	A115_2	Organic	ORBV	Pigmented	NA	15	0.8	green	7	NA	27.04	NA	NA	NA	NA	NA
Conv	2020	2020 Conv	2020 Conv Organic	2020Conv-3	A	115	A115	3	A115_3	Organic	ORBV	Pigmented	NA	15	0.7	green	6	NA	25.21	NA	NA	NA	NA	NA
Conv	2020	2020 Conv	2020 Conv Organic	2020Conv-1	A	116	A116	1	A116_1	Organic	ORBV	Pigmented	NA	16	0.78	green	6	NA	33.06	NA	NA	NA	NA	NA
Conv	2020	2020 Conv	2020 Conv Organic	2020Conv-2	A	116	A116	2	A116_2	Organic	ORBV	Pigmented	NA	15	0.8	green	7	NA	28.61	NA	NA	NA	NA	NA
Conv	2020	2020 Conv	2020 Conv Organic	2020Conv-3	A	116	A116	3	A116_3	Organic	ORBV	Pigmented	NA	14	0.77	green	7	NA	30.77	NA	NA	NA	NA	NA
Conv	2020	2020 Conv	2020 Conv Organic	2020Conv-1	A	117	A117	1	A117_1	Organic	ORBV	Pigmented	NA	15	0.63	green	6	NA	29.19	NA	NA	NA	NA	NA
Conv	2020	2020 Conv	2020 Conv Organic	2020Conv-2	A	117	A117	2	A117_2	Organic	ORBV	Pigmented	NA	15	0.67	green	6	NA	26.91	NA	NA	NA	NA	NA
Conv	2020	2020 Conv	2020 Conv Organic	2020Conv-3	A	117	A117	3	A117_3	Organic	ORBV	Pigmented	NA	14	0.55	green	7	NA	32.82	NA	NA	NA	NA	NA
Conv	2020	2020 Conv	2020 Conv Organic	2020Conv-1	A	119	A119	1	A119_1	Organic	ORBV	Pigmented	NA	14	0.83	green	7	NA	25.47	NA	NA	NA	NA	NA
Conv	2020	2020 Conv	2020 Conv Organic	2020Conv-2	A	119	A119	2	A119_2	Organic	ORBV	Pigmented	NA	14	0.83	green	7	NA	27.1	NA	NA	NA	NA	NA
Conv	2020	2020 Conv	2020 Conv Organic	2020Conv-3	A	119	A119	3	A119_3	Organic	ORBV	Pigmented	NA	15	0.8	green	6	NA	25.38	NA	NA	NA	NA	NA
Conv	2020	2020 Conv	2020 Conv Organic	2020Conv-1	A	120	A120	1	A120_1	Organic	ORBV	Pigmented	NA	14	0.98	green	7	NA	21.5	NA	NA	NA	NA	NA
Conv	2020	2020 Conv	2020 Conv Organic	2020Conv-2	A	120	A120	2	A120_2	Organic	ORBV	Pigmented	NA	14	0.93	green	7	NA	21.68	NA	NA	NA	NA	NA
Conv	2020	2020 Conv	2020 Conv Organic	2020Conv-3	A	120	A120	3	A120_3	Organic	ORBV	Pigmented	NA	14	0.78	green	6	NA	22.75	NA	NA	NA	NA	NA
Conv	2020	2020 Conv	2020 Conv Organic	2020Conv-1	A	121	A121	1	A121_1	Organic	ORBV	Pigmented	NA	15	0.78	green	6	NA	23.24	NA	NA	NA	NA	NA
Conv	2020	2020 Conv	2020 Conv Organic	2020Conv-2	A	121	A121	2	A121_2	Organic	ORBV	Pigmented	NA	15	0.68	green	6	NA	NA	NA	NA	NA	NA	NA
Conv	2020	2020 Conv	2020 Conv Organic	2020Conv-3	A	121	A121	3	A121_3	Organic	ORBV	Pigmented	NA	15	0.73	green	6	NA	NA	NA	NA	NA	NA	NA
Conv	2020	2020 Conv	2020 Conv Organic	2020Conv-1	A	122	A122	1	A122_1	Organic	ORBV	White	NA	15	0.78	green	6	NA	23.7	NA	NA	NA	NA	NA
Conv	2020	2020 Conv	2020 Conv Organic	2020Conv-2	A	122	A122	2	A122_2	Organic	ORBV	White	NA	15	0.82	green	6	NA	NA	NA	NA	NA	NA	NA
Conv	2020	2020 Conv	2020 Conv Organic	2020Conv-3	A	122	A122	3	A122_3	Organic	ORBV	White	NA	14	0.7	green	6	NA	NA	NA	NA	NA	NA	NA
Conv	2020	2020 Conv	2020 Conv Organic	2020Conv-1	A	124	A124	1	A124_1	Organic	ORBV	Pigmented	NA	15	0.73	green	6	NA	37.68	NA	NA	NA	NA	NA
Conv	2020	2020 Conv	2020 Conv Organic	2020Conv-2	A	124	A124	2	A124_2	Organic	ORBV	Pigmented	NA	16	0.78	green	6	NA	35.83	NA	NA	NA	NA	NA
Conv	2020	2020 Conv	2020 Conv Organic	2020Conv-3	A	124	A124	3	A124_3	Organic	ORBV	Pigmented	NA	14	0.8	green	6	NA	40.34	NA	NA	NA	NA	NA
Conv	2020	2020 Conv	2020 Conv Organic	2020Conv-1	A	125	A125	1	A125_1	Organic	ORBV	Pigmented	NA	15	0.87	green	6	NA	26.03	NA	NA	NA	NA	NA
Conv	2020	2020 Conv	2020 Conv Organic	2020Conv-2	A	125	A125	2	A125_2	Organic	ORBV	Pigmented	NA	14	0.8	green	6	NA	26.01	NA	NA	NA	NA	NA
Conv	2020	2020 Conv	2020 Conv Organic	2020Conv-3	A	125	A125	3	A125_3	Organic	ORBV	Pigmented	NA	14	0.92	green	6	NA	26.54	NA	NA	NA	NA	NA
Conv	2020	2020 Conv	2020 Conv Organic	2020Conv-1	A	13	A13	1	A13_1	Organic	ORBV	Pigmented	NA	14	0.92	green	7	NA	26.68	NA	NA	NA	NA	NA
Conv	2020	2020 Conv	2020 Conv Organic	2020Conv-2	A	13	A13	2	A13_2	Organic	ORBV	Pigmented	NA	14	0.88	green	8	NA	28.91	NA	NA	NA	NA	NA
Conv	2020	2020 Conv	2020 Conv Organic	2020Conv-3	A	13	A13	3	A13_3	Organic	ORBV	Pigmented	NA	15	0.85	green	6	NA	28.61	NA	NA	NA	NA	NA
Conv	2020	2020 Conv	2020 Conv Organic	2020Conv-1	A	130	A130	1	A130_1	Organic	ORBV	Pigmented	NA	15	0.8	green	7	NA	26.14	NA	NA	NA	NA	NA
Conv	2020	2020 Conv	2020 Conv Organic	2020Conv-2	A	130	A130	2	A130_2	Organic	ORBV	Pigmented	NA	15	0.82	green	6	NA	24.44	NA	NA	NA	NA	NA
Conv	2020	2020 Conv	2020 Conv Organic	2020Conv-3	A	130	A130	3	A130_3	Organic	ORBV	Pigmented	NA	15	0.87	green	6	NA	25.57	NA	NA	NA	NA	NA
Conv	2020	2020 Conv	2020 Conv Organic	2020Conv-1	A	131	A131	1	A131_1	Organic	ORBV	Pigmented	NA	16	0.7	green/white	5	NA	34.03	NA	NA	NA	NA	NA
Conv	2020	2020 Conv	2020 Conv Organic	2020Conv-2	A	131	A131	2	A131_2	Organic	ORBV	Pigmented	NA	16	0.6	green/white	6	NA	32.54	NA	NA	NA	NA	NA
Conv	2020	2020 Conv	2020 Conv Organic	2020Conv-3	A	131	A131	3	A131_3	Organic	ORBV	Pigmented	NA	16	0.73	green/white	6	NA	32.62	NA	NA	NA	NA	NA
Conv	2020	2020 Conv	2020 Conv Organic	2020Conv-1	A	133	A133	1	A133_1	Organic	ORBV	Pigmented	NA	14	0.9	green	8	NA	28.77	NA	NA	NA	NA	NA
Conv	2020	2020 Conv	2020 Conv Organic	2020Conv-2	A	133	A133	2	A133_2	Organic	ORBV	Pigmented	NA	14	0.85	green	7	NA	30.49	NA	NA	NA	NA	NA
Conv	2020	2020 Conv	2020 Conv Organic	2020Conv-3	A	133	A133	3	A133_3	Organic	ORBV	Pigmented	NA	14	0.8	green	7	NA	32.26	NA	NA	NA	NA	NA
Conv	2020	2020 Conv	2020 Conv Organic	2020Conv-1	A	135	A135	1	A135_1	Organic	ORBV	White	NA	15	0.82	green	6	NA	23.79	NA	NA	NA	NA	NA
Conv	2020	2020 Conv	2020 Conv Organic	2020Conv-2	A	135	A135	2	A135_2	Organic	ORBV	White	NA	15	0.77	green	6	NA	24.99	NA	NA	NA	NA	NA
Conv	2020	2020 Conv	2020 Conv Organic	2020Conv-3	A	135	A135	3	A135_3	Organic	ORBV	White	NA	15	0.83	green	6	NA	24.28	NA	NA	NA	NA	NA
Conv	2020	2020 Conv	2020 Conv Organic	2020Conv-1	A	138	A138	1	A138_1	Organic	ORBV	Pigmented	NA	16	0.65	green	5	NA	32.08	NA	NA	NA	NA	NA
Conv	2020	2020 Conv	2020 Conv Organic	2020Conv-2	A	138	A138	2	A138_2	Organic	ORBV	Pigmented	NA	16	0.58	green	6	NA	30.07	NA	NA	NA	NA	NA
Conv	2020	2020 Conv	2020 Conv Organic	2020Conv-3	A	138	A138	3	A138_3	Organic	ORBV	Pigmented	NA	17	0.47	green	4	NA	29.85	NA	NA	NA	NA	NA
Conv	2020	2020 Conv	2020 Conv Organic	2020Conv-1	A	139	A139	1	A139_1	Organic	ORBV	White	NA	15	0.77	green	5	NA	23.84	NA	NA	NA	NA	NA
Conv	2020	2020 Conv	2020 Conv Organic	2020Conv-2	A	139	A139	2	A139_2	Organic	ORBV	White	NA	15	0.73	green	6	NA	25.75	NA	NA	NA	NA	NA
Conv	2020	2020 Conv	2020 Conv Organic	2020Conv-3	A	139	A139	3	A139_3	Organic	ORBV	White	NA	15	0.82	green	7	NA	26.08	NA	NA	NA	NA	NA
Conv	2020	2020 Conv	2020 Conv Organic	2020Conv-1	A	14	A14	1	A14_1	Organic	ORBV	Pigmented	NA	14	0.88	green	6	NA	24.19	NA	NA	NA	NA	NA
Conv	2020	2020 Conv	2020 Conv Organic	2020Conv-2	A	14	A14	2	A14_2	Organic	ORBV	Pigmented	NA	15	0.68	green	6	NA	26.27	NA	NA	NA	NA	NA
Conv	2020	2020 Conv	2020 Conv Organic	2020Conv-3	A	14	A14	3	A14_3	Organic	ORBV	Pigmented	NA	14	0.82	green	6	NA	27.07	NA	NA	NA	NA	NA
Conv	2020	2020 Conv	2020 Conv Organic	2020Conv-1	A	141	A141	1	A141_1	Organic	ORBV	Pigmented	NA	15	0.63	green	6	NA	28.38	NA	NA	NA	NA	NA
Conv	2020	2020 Conv	2020 Conv Organic	2020Conv-2	A	141	A141	2	A141_2	Organic	ORBV	Pigmented	NA	15	0.58	green	5	NA	26.86	NA	NA	NA	NA	NA
Conv	2020	2020 Conv	2020 Conv Organic	2020Conv-3	A	141	A141	3	A141_3	Organic	ORBV	Pigmented	NA	14	0.75	green	7	NA	30.49	NA	NA	NA	NA	NA
Conv	2020	2020 Conv	2020 Conv Organic	2020Conv-1	A	144	A144	1	A144_1	Organic	ORBV	Pigmented	NA	15	0.72	green	6	NA	31.34	NA	NA	NA	NA	NA
Conv	2020	2020 Conv	2020 Conv Organic	2020Conv-2	A	144	A144	2	A144_2	Organic	ORBV	Pigmented	NA	15	0.8	green	7	NA	32.42	NA	NA	NA	NA	NA
Conv	2020	2020 Conv	2020 Conv Organic	2020Conv-3	A	144	A144	3	A144_3	Organic	ORBV	Pigmented	NA	16	0.82	green	5	NA	35.95	NA	NA	NA	NA	NA
Conv	2020	2020 Conv	2020 Conv Organic	2020Conv-1	A	148	A148	1	A148_1	Organic	ORBV	Pigmented	NA	16	0.47	green	6	NA	31.99	NA	NA	NA	NA	NA
Conv	2020	2020 Conv	2020 Conv Organic	2020Conv-2	A	148	A148	2	A148_2	Organic	ORBV	Pigmented	NA	16	0.57	green	5	NA	NA	NA	NA	NA	NA	NA
Conv	2020	2020 Conv	2020 Conv Organic	2020Conv-3	A	148	A148	3	A148_3	Organic	ORBV	Pigmented	NA	16	0.45	green	6	NA	36.8	NA	NA	NA	NA	NA
Conv	2020	2020 Conv	2020 Conv Organic	2020Conv-1	A	15	A15	1	A15_1	Organic	ORBV	Pigmented	NA	14	0.82	green	7	NA	26.15	NA	NA	NA	NA	NA
Conv	2020	2020 Conv	2020 Conv Organic	2020Conv-2	A	15	A15	2	A15_2	Organic	ORBV	Pigmented	NA	15	0.85	green	7	NA	25.1	NA	NA	NA	NA	NA
Conv	2020	2020 Conv	2020 Conv Organic	2020Conv-3	A	15	A15	3	A15_3	Organic	ORBV	Pigmented	NA	14	0.82	green	6	NA	26.1	NA	NA	NA	NA	NA
Conv	2020	2020 Conv	2020 Conv Organic	2020Conv-1	A	151	A151	1	A151_1	Organic	ORBV	Pigmented	NA	14	0.65	green	6	NA	32.8	NA	NA	NA	NA	NA
Conv	2020	2020 Conv	2020 Conv Organic	2020Conv-2	A	151	A151	2	A151_2	Organic	ORBV	Pigmented	NA	15	0.65	green	6	NA	33.27	NA	NA	NA	NA	NA
Conv	2020	2020 Conv	2020 Conv Organic	2020Conv-3	A	151	A151	3	A151_3	Organic	ORBV	Pigmented	NA	14	0.65	green	6	NA	32.72	NA	NA	NA	NA	NA
Conv	2020	2020 Conv	2020 Conv Organic	2020Conv-1	A	152	A152	1	A152_1	Organic	ORBV	Pigmented	NA	14	0.73	green	7	NA	35.51	NA	NA	NA	NA	NA
Conv	2020	2020 Conv	2020 Conv Organic	2020Conv-2	A	152	A152	2	A152_2	Organic	ORBV	Pigmented	NA	14	0.83	green	7	NA	36.13	NA	NA	NA	NA	NA
Conv	2020	2020 Conv	2020 Conv Organic	2020Conv-3	A	152	A152	3	A152_3	Organic	ORBV	Pigmented	NA	14	0.88	green	8	NA	37.16	NA	NA	NA	NA	NA
Conv	2020	2020 Conv	2020 Conv Organic	2020Conv-1	A	16	A16	1	A16_1	Organic	ORBV	Pigmented	NA	15	0.7	green	6	NA	37.14	NA	NA	NA	NA	NA
Conv	2020	2020 Conv	2020 Conv Organic	2020Conv-2	A	16	A16	2	A16_2	Organic	ORBV	Pigmented	NA	16	0.52	green	6	NA	36.3	NA	NA	NA	NA	NA
Conv	2020	2020 Conv	2020 Conv Organic	2020Conv-3	A	16	A16	3	A16_3	Organic	ORBV	Pigmented	NA	15	0.7	green	6	NA	39.32	NA	NA	NA	NA	NA
Conv	2020	2020 Conv	2020 Conv Organic	2020Conv-1	A	17	A17	1	A17_1	Organic	ORBV	Pigmented	NA	15	0.78	green	6	NA	24.66	NA	NA	NA	NA	NA
Conv	2020	2020 Conv	2020 Conv Organic	2020Conv-2	A	17	A17	2	A17_2	Organic	ORBV	Pigmented	NA	14	0.77	green	6	NA	25.32	NA	NA	NA	NA	NA
Conv	2020	2020 Conv	2020 Conv Organic	2020Conv-3	A	17	A17	3	A17_3	Organic	ORBV	Pigmented	NA	15	0.7	green	7	NA	27.28	NA	NA	NA	NA	NA
Conv	2020	2020 Conv	2020 Conv Organic	2020Conv-1	A	19	A19	1	A19_1	Organic	ORBV	Pigmented	NA	16	0.48	green	5	NA	36.6	NA	NA	NA	NA	NA
Conv	2020	2020 Conv	2020 Conv Organic	2020Conv-2	A	19	A19	2	A19_2	Organic	ORBV	Pigmented	NA	17	0.37	green	5	NA	39.31	NA	NA	NA	NA	NA
Conv	2020	2020 Conv	2020 Conv Organic	2020Conv-3	A	19	A19	3	A19_3	Organic	ORBV	Pigmented	NA	16	0.5	green	6	NA	NA	NA	NA	NA	NA	NA
Conv	2020	2020 Conv	2020 Conv Organic	2020Conv-1	A	2	A2	1	A2_1	Organic	ORBV	Pigmented	NA	15	0.77	green	6	NA	35.13	NA	NA	NA	NA	NA
Conv	2020	2020 Conv	2020 Conv Organic	2020Conv-2	A	2	A2	2	A2_2	Organic	ORBV	Pigmented	NA	15	0.82	green	7	NA	35.67	NA	NA	NA	NA	NA
Conv	2020	2020 Conv	2020 Conv Organic	2020Conv-3	A	2	A2	3	A2_3	Organic	ORBV	Pigmented	NA	16	0.77	green	7	NA	NA	NA	NA	NA	NA	NA
Conv	2020	2020 Conv	2020 Conv Organic	2020Conv-1	A	20	A20	1	A20_1	Organic	ORBV	Pigmented	NA	15	0.9	green/white	6	NA	29.83	NA	NA	NA	NA	NA
Conv	2020	2020 Conv	2020 Conv Organic	2020Conv-2	A	20	A20	2	A20_2	Organic	ORBV	Pigmented	NA	15	0.87	green	6	NA	27.23	NA	NA	NA	NA	NA
Conv	2020	2020 Conv	2020 Conv Organic	2020Conv-3	A	20	A20	3	A20_3	Organic	ORBV	Pigmented	NA	15	0.8	green	6	NA	32.54	NA	NA	NA	NA	NA
Conv	2020	2020 Conv	2020 Conv Organic	2020Conv-1	A	23	A23	1	A23_1	Organic	ORBV	White	NA	15	0.72	green	6	NA	29.25	NA	NA	NA	NA	NA
Conv	2020	2020 Conv	2020 Conv Organic	2020Conv-2	A	23	A23	2	A23_2	Organic	ORBV	White	NA	15	0.77	green	6	NA	30.09	NA	NA	NA	NA	NA
Conv	2020	2020 Conv	2020 Conv Organic	2020Conv-3	A	23	A23	3	A23_3	Organic	ORBV	White	NA	14	0.72	green	6	NA	28.28	NA	NA	NA	NA	NA
Conv	2020	2020 Conv	2020 Conv Organic	2020Conv-1	A	24	A24	1	A24_1	Organic	ORBV	Pigmented	NA	14	0.77	green	7	NA	29.21	NA	NA	NA	NA	NA
Conv	2020	2020 Conv	2020 Conv Organic	2020Conv-2	A	24	A24	2	A24_2	Organic	ORBV	Pigmented	NA	15	0.72	green	6	NA	26.91	NA	NA	NA	NA	NA
Conv	2020	2020 Conv	2020 Conv Organic	2020Conv-3	A	24	A24	3	A24_3	Organic	ORBV	Pigmented	NA	15	0.62	green	6	NA	30.3	NA	NA	NA	NA	NA
Conv	2020	2020 Conv	2020 Conv Organic	2020Conv-1	A	25	A25	1	A25_1	Organic	ORBV	Pigmented	NA	14	0.75	green	6	NA	25.99	NA	NA	NA	NA	NA
Conv	2020	2020 Conv	2020 Conv Organic	2020Conv-2	A	25	A25	2	A25_2	Organic	ORBV	Pigmented	NA	15	0.75	green	6	NA	30.19	NA	NA	NA	NA	NA
Conv	2020	2020 Conv	2020 Conv Organic	2020Conv-3	A	25	A25	3	A25_3	Organic	ORBV	Pigmented	NA	14	0.82	green	6	NA	34.93	NA	NA	NA	NA	NA
Conv	2020	2020 Conv	2020 Conv Organic	2020Conv-1	A	27	A27	1	A27_1	Organic	ORBV	White	NA	14	0.8	green	6	NA	30.59	NA	NA	NA	NA	NA
Conv	2020	2020 Conv	2020 Conv Organic	2020Conv-2	A	27	A27	2	A27_2	Organic	ORBV	White	NA	16	0.78	green	5	NA	28.45	NA	NA	NA	NA	NA
Conv	2020	2020 Conv	2020 Conv Organic	2020Conv-3	A	27	A27	3	A27_3	Organic	ORBV	White	NA	15	0.78	green	6	NA	31.25	NA	NA	NA	NA	NA
Conv	2020	2020 Conv	2020 Conv Organic	2020Conv-1	A	28	A28	1	A28_1	Organic	ORBV	White	NA	14	0.83	green	7	NA	30.5	NA	NA	NA	NA	NA
Conv	2020	2020 Conv	2020 Conv Organic	2020Conv-2	A	28	A28	2	A28_2	Organic	ORBV	White	NA	15	0.77	green	6	NA	29.85	NA	NA	NA	NA	NA
Conv	2020	2020 Conv	2020 Conv Organic	2020Conv-3	A	28	A28	3	A28_3	Organic	ORBV	White	NA	14	0.8	green	7	NA	29.78	NA	NA	NA	NA	NA
Conv	2020	2020 Conv	2020 Conv Organic	2020Conv-1	A	30	A30	1	A30_1	Organic	ORBV	Pigmented	NA	15	0.7	green	7	NA	30.29	NA	NA	NA	NA	NA
Conv	2020	2020 Conv	2020 Conv Organic	2020Conv-2	A	30	A30	2	A30_2	Organic	ORBV	Pigmented	NA	15	0.88	green	6	NA	28.62	NA	NA	NA	NA	NA
Conv	2020	2020 Conv	2020 Conv Organic	2020Conv-3	A	30	A30	3	A30_3	Organic	ORBV	Pigmented	NA	15	0.75	green	6	NA	30.45	NA	NA	NA	NA	NA
Conv	2020	2020 Conv	2020 Conv Organic	2020Conv-1	A	33	A33	1	A33_1	Organic	ORBV	White	NA	16	0.6	green	5	NA	27.36	NA	NA	NA	NA	NA
Conv	2020	2020 Conv	2020 Conv Organic	2020Conv-2	A	33	A33	2	A33_2	Organic	ORBV	White	NA	16	0.52	green	4	NA	22.75	NA	NA	NA	NA	NA
Conv	2020	2020 Conv	2020 Conv Organic	2020Conv-3	A	33	A33	3	A33_3	Organic	ORBV	White	NA	15	0.83	green	6	NA	32.04	NA	NA	NA	NA	NA
Conv	2020	2020 Conv	2020 Conv Organic	2020Conv-1	A	34	A34	1	A34_1	Organic	ORBV	Pigmented	NA	15	0.75	green	6	NA	33.56	NA	NA	NA	NA	NA
Conv	2020	2020 Conv	2020 Conv Organic	2020Conv-2	A	34	A34	2	A34_2	Organic	ORBV	Pigmented	NA	15	0.7	green	6	NA	33.11	NA	NA	NA	NA	NA
Conv	2020	2020 Conv	2020 Conv Organic	2020Conv-3	A	34	A34	3	A34_3	Organic	ORBV	Pigmented	NA	16	0.65	green	6	NA	40.59	NA	NA	NA	NA	NA
Conv	2020	2020 Conv	2020 Conv Organic	2020Conv-1	A	38	A38	1	A38_1	Organic	ORBV	White	NA	14	0.7	green	5	NA	20.86	NA	NA	NA	NA	NA
Conv	2020	2020 Conv	2020 Conv Organic	2020Conv-2	A	38	A38	2	A38_2	Organic	ORBV	White	NA	16	0.78	green	5	NA	19.28	NA	NA	NA	NA	NA
Conv	2020	2020 Conv	2020 Conv Organic	2020Conv-3	A	38	A38	3	A38_3	Organic	ORBV	White	NA	15	0.85	green	6	NA	20.33	NA	NA	NA	NA	NA
Conv	2020	2020 Conv	2020 Conv Organic	2020Conv-1	A	40	A40	1	A40_1	Organic	ORBV	Pigmented	NA	16	0.75	green	6	NA	31.33	NA	NA	NA	NA	NA
Conv	2020	2020 Conv	2020 Conv Organic	2020Conv-2	A	40	A40	2	A40_2	Organic	ORBV	Pigmented	NA	16	0.6	green	7	NA	32.07	NA	NA	NA	NA	NA
Conv	2020	2020 Conv	2020 Conv Organic	2020Conv-3	A	40	A40	3	A40_3	Organic	ORBV	Pigmented	NA	16	0.58	green	5	NA	32.78	NA	NA	NA	NA	NA
Conv	2020	2020 Conv	2020 Conv Organic	2020Conv-1	A	41	A41	1	A41_1	Organic	ORBV	White	NA	16	0.43	green	4	NA	27.59	NA	NA	NA	NA	NA
Conv	2020	2020 Conv	2020 Conv Organic	2020Conv-2	A	41	A41	2	A41_2	Organic	ORBV	White	NA	17	0.52	green	4	NA	25.58	NA	NA	NA	NA	NA
Conv	2020	2020 Conv	2020 Conv Organic	2020Conv-3	A	41	A41	3	A41_3	Organic	ORBV	White	NA	16	0.42	green	5	NA	26.26	NA	NA	NA	NA	NA
Conv	2020	2020 Conv	2020 Conv Organic	2020Conv-1	A	42	A42	1	A42_1	Organic	ORBV	Pigmented	NA	15	0.88	green	5	NA	30.76	NA	NA	NA	NA	NA
Conv	2020	2020 Conv	2020 Conv Organic	2020Conv-2	A	42	A42	2	A42_2	Organic	ORBV	Pigmented	NA	15	0.65	green	5	NA	32.91	NA	NA	NA	NA	NA
Conv	2020	2020 Conv	2020 Conv Organic	2020Conv-3	A	42	A42	3	A42_3	Organic	ORBV	Pigmented	NA	14	0.9	green	7	NA	39.46	NA	NA	NA	NA	NA
Conv	2020	2020 Conv	2020 Conv Organic	2020Conv-1	A	46	A46	1	A46_1	Organic	ORBV	Pigmented	NA	15	0.7	green	7	NA	35.34	NA	NA	NA	NA	NA
Conv	2020	2020 Conv	2020 Conv Organic	2020Conv-2	A	46	A46	2	A46_2	Organic	ORBV	Pigmented	NA	15	0.53	green	6	NA	33.81	NA	NA	NA	NA	NA
Conv	2020	2020 Conv	2020 Conv Organic	2020Conv-3	A	46	A46	3	A46_3	Organic	ORBV	Pigmented	NA	15	0.8	green	6	NA	35.33	NA	NA	NA	NA	NA
Conv	2020	2020 Conv	2020 Conv Organic	2020Conv-1	A	47	A47	1	A47_1	Organic	ORBV	Pigmented	NA	15	0.78	green	6	NA	24.34	NA	NA	NA	NA	NA
Conv	2020	2020 Conv	2020 Conv Organic	2020Conv-2	A	47	A47	2	A47_2	Organic	ORBV	Pigmented	NA	14	0.87	green	7	NA	23.97	NA	NA	NA	NA	NA
Conv	2020	2020 Conv	2020 Conv Organic	2020Conv-3	A	47	A47	3	A47_3	Organic	ORBV	Pigmented	NA	15	0.7	green	6	NA	23.11	NA	NA	NA	NA	NA
Conv	2020	2020 Conv	2020 Conv Organic	2020Conv-1	A	49	A49	1	A49_1	Organic	ORBV	Pigmented	NA	15	0.7	green	7	NA	24.91	NA	NA	NA	NA	NA
Conv	2020	2020 Conv	2020 Conv Organic	2020Conv-2	A	49	A49	2	A49_2	Organic	ORBV	Pigmented	NA	16	0.72	green	7	NA	24.94	NA	NA	NA	NA	NA
Conv	2020	2020 Conv	2020 Conv Organic	2020Conv-3	A	49	A49	3	A49_3	Organic	ORBV	Pigmented	NA	15	0.8	green	7	NA	28.2	NA	NA	NA	NA	NA
Conv	2020	2020 Conv	2020 Conv Organic	2020Conv-1	A	50	A50	1	A50_1	Organic	ORBV	Pigmented	NA	15	0.48	green	6	NA	39.41	NA	NA	NA	NA	NA
Conv	2020	2020 Conv	2020 Conv Organic	2020Conv-2	A	50	A50	2	A50_2	Organic	ORBV	Pigmented	NA	16	0.45	green	6	NA	41.1	NA	NA	NA	NA	NA
Conv	2020	2020 Conv	2020 Conv Organic	2020Conv-3	A	50	A50	3	A50_3	Organic	ORBV	Pigmented	NA	16	0.7	green	6	NA	40.5	NA	NA	NA	NA	NA
Conv	2020	2020 Conv	2020 Conv Organic	2020Conv-1	A	51	A51	1	A51_1	Organic	ORBV	Pigmented	NA	14	0.9	green	8	NA	26.36	NA	NA	NA	NA	NA
Conv	2020	2020 Conv	2020 Conv Organic	2020Conv-2	A	51	A51	2	A51_2	Organic	ORBV	Pigmented	NA	14	0.75	green	7	NA	26.76	NA	NA	NA	NA	NA
Conv	2020	2020 Conv	2020 Conv Organic	2020Conv-3	A	51	A51	3	A51_3	Organic	ORBV	Pigmented	NA	14	0.78	green	7	NA	27.84	NA	NA	NA	NA	NA
Conv	2020	2020 Conv	2020 Conv Organic	2020Conv-1	A	52	A52	1	A52_1	Organic	ORBV	Pigmented	NA	14	0.82	green	7	NA	30.62	NA	NA	NA	NA	NA
Conv	2020	2020 Conv	2020 Conv Organic	2020Conv-2	A	52	A52	2	A52_2	Organic	ORBV	Pigmented	NA	14	0.85	green	8	NA	30.37	NA	NA	NA	NA	NA
Conv	2020	2020 Conv	2020 Conv Organic	2020Conv-3	A	52	A52	3	A52_3	Organic	ORBV	Pigmented	NA	14	0.85	green	7	NA	36.14	NA	NA	NA	NA	NA
Conv	2020	2020 Conv	2020 Conv Organic	2020Conv-1	A	53	A53	1	A53_1	Organic	ORBV	Pigmented	NA	15	0.72	green	6	NA	29.87	NA	NA	NA	NA	NA
Conv	2020	2020 Conv	2020 Conv Organic	2020Conv-2	A	53	A53	2	A53_2	Organic	ORBV	Pigmented	NA	15	0.63	green	6	NA	29.19	NA	NA	NA	NA	NA
Conv	2020	2020 Conv	2020 Conv Organic	2020Conv-3	A	53	A53	3	A53_3	Organic	ORBV	Pigmented	NA	15	0.65	green	5	NA	31.06	NA	NA	NA	NA	NA
Conv	2020	2020 Conv	2020 Conv Organic	2020Conv-1	A	54	A54	1	A54_1	Organic	ORBV	Pigmented	NA	15	0.77	green	6	NA	34.31	NA	NA	NA	NA	NA
Conv	2020	2020 Conv	2020 Conv Organic	2020Conv-2	A	54	A54	2	A54_2	Organic	ORBV	Pigmented	NA	14	0.78	green	8	NA	36.15	NA	NA	NA	NA	NA
Conv	2020	2020 Conv	2020 Conv Organic	2020Conv-3	A	54	A54	3	A54_3	Organic	ORBV	Pigmented	NA	14	0.85	green	8	NA	37.87	NA	NA	NA	NA	NA
Conv	2020	2020 Conv	2020 Conv Organic	2020Conv-1	A	56	A56	1	A56_1	Organic	ORBV	Pigmented	NA	14	0.72	green	7	NA	31.67	NA	NA	NA	NA	NA
Conv	2020	2020 Conv	2020 Conv Organic	2020Conv-2	A	56	A56	2	A56_2	Organic	ORBV	Pigmented	NA	15	0.6	green	5	NA	30.69	NA	NA	NA	NA	NA
Conv	2020	2020 Conv	2020 Conv Organic	2020Conv-3	A	56	A56	3	A56_3	Organic	ORBV	Pigmented	NA	15	0.68	green	6	NA	32.55	NA	NA	NA	NA	NA
Conv	2020	2020 Conv	2020 Conv Organic	2020Conv-1	A	57	A57	1	A57_1	Organic	ORBV	Pigmented	NA	16	0.73	green/white	6	NA	27.47	NA	NA	NA	NA	NA
Conv	2020	2020 Conv	2020 Conv Organic	2020Conv-2	A	57	A57	2	A57_2	Organic	ORBV	Pigmented	NA	15	0.68	green	6	NA	25.95	NA	NA	NA	NA	NA
Conv	2020	2020 Conv	2020 Conv Organic	2020Conv-3	A	57	A57	3	A57_3	Organic	ORBV	Pigmented	NA	15	0.73	green	6	NA	30.49	NA	NA	NA	NA	NA
Conv	2020	2020 Conv	2020 Conv Organic	2020Conv-1	A	58	A58	1	A58_1	Organic	ORBV	White	NA	15	0.85	green	5	NA	25.87	NA	NA	NA	NA	NA
Conv	2020	2020 Conv	2020 Conv Organic	2020Conv-2	A	58	A58	2	A58_2	Organic	ORBV	White	NA	14	0.78	green	7	NA	27.38	NA	NA	NA	NA	NA
Conv	2020	2020 Conv	2020 Conv Organic	2020Conv-3	A	58	A58	3	A58_3	Organic	ORBV	White	NA	14	0.75	green	6	NA	23.82	NA	NA	NA	NA	NA
Conv	2020	2020 Conv	2020 Conv Organic	2020Conv-1	A	59	A59	1	A59_1	Organic	ORBV	Pigmented	NA	16	0.68	green/white	6	NA	31.8	NA	NA	NA	NA	NA
Conv	2020	2020 Conv	2020 Conv Organic	2020Conv-2	A	59	A59	2	A59_2	Organic	ORBV	Pigmented	NA	17	0.65	green	6	NA	36.46	NA	NA	NA	NA	NA
Conv	2020	2020 Conv	2020 Conv Organic	2020Conv-3	A	59	A59	3	A59_3	Organic	ORBV	Pigmented	NA	16	0.72	green/white	6	NA	35.96	NA	NA	NA	NA	NA
Conv	2020	2020 Conv	2020 Conv Organic	2020Conv-1	A	6	A6	1	A6_1	Organic	ORBV	Pigmented	NA	14	0.87	green	7	NA	31.36	NA	NA	NA	NA	NA
Conv	2020	2020 Conv	2020 Conv Organic	2020Conv-2	A	6	A6	2	A6_2	Organic	ORBV	Pigmented	NA	14	0.88	green	6	NA	30.47	NA	NA	NA	NA	NA
Conv	2020	2020 Conv	2020 Conv Organic	2020Conv-3	A	6	A6	3	A6_3	Organic	ORBV	Pigmented	NA	15	0.82	green	6	NA	33.46	NA	NA	NA	NA	NA
Conv	2020	2020 Conv	2020 Conv Organic	2020Conv-1	A	60	A60	1	A60_1	Organic	ORBV	Pigmented	NA	15	0.65	green	5	NA	31.31	NA	NA	NA	NA	NA
Conv	2020	2020 Conv	2020 Conv Organic	2020Conv-2	A	60	A60	2	A60_2	Organic	ORBV	Pigmented	NA	14	0.75	green	8	NA	32.34	NA	NA	NA	NA	NA
Conv	2020	2020 Conv	2020 Conv Organic	2020Conv-3	A	60	A60	3	A60_3	Organic	ORBV	Pigmented	NA	14	0.8	green	8	NA	34.28	NA	NA	NA	NA	NA
Conv	2020	2020 Conv	2020 Conv Organic	2020Conv-1	A	61	A61	1	A61_1	Organic	ORBV	Pigmented	NA	14	0.9	green	7	NA	31.24	NA	NA	NA	NA	NA
Conv	2020	2020 Conv	2020 Conv Organic	2020Conv-2	A	61	A61	2	A61_2	Organic	ORBV	Pigmented	NA	16	0.63	green	6	NA	31.34	NA	NA	NA	NA	NA
Conv	2020	2020 Conv	2020 Conv Organic	2020Conv-3	A	61	A61	3	A61_3	Organic	ORBV	Pigmented	NA	14	0.78	green	7	NA	28.98	NA	NA	NA	NA	NA
Conv	2020	2020 Conv	2020 Conv Organic	2020Conv-1	A	62	A62	1	A62_1	Organic	ORBV	Pigmented	NA	15	0.68	green	5	NA	30.22	NA	NA	NA	NA	NA
Conv	2020	2020 Conv	2020 Conv Organic	2020Conv-2	A	62	A62	2	A62_2	Organic	ORBV	Pigmented	NA	15	0.68	green	6	NA	26.73	NA	NA	NA	NA	NA
Conv	2020	2020 Conv	2020 Conv Organic	2020Conv-3	A	62	A62	3	A62_3	Organic	ORBV	Pigmented	NA	16	0.68	green	5	NA	28.91	NA	NA	NA	NA	NA
Conv	2020	2020 Conv	2020 Conv Organic	2020Conv-1	A	63	A63	1	A63_1	Organic	ORBV	Pigmented	NA	14	0.85	green	6	NA	21.34	NA	NA	NA	NA	NA
Conv	2020	2020 Conv	2020 Conv Organic	2020Conv-2	A	63	A63	2	A63_2	Organic	ORBV	Pigmented	NA	14	0.8	green	7	NA	25.47	NA	NA	NA	NA	NA
Conv	2020	2020 Conv	2020 Conv Organic	2020Conv-3	A	63	A63	3	A63_3	Organic	ORBV	Pigmented	NA	14	0.82	green	7	NA	NA	NA	NA	NA	NA	NA
Conv	2020	2020 Conv	2020 Conv Organic	2020Conv-1	A	67	A67	1	A67_1	Organic	ORBV	White	NA	15	0.83	green/white	6	NA	28.22	NA	NA	NA	NA	NA
Conv	2020	2020 Conv	2020 Conv Organic	2020Conv-2	A	67	A67	2	A67_2	Organic	ORBV	White	NA	15	0.77	green	7	NA	25.12	NA	NA	NA	NA	NA
Conv	2020	2020 Conv	2020 Conv Organic	2020Conv-3	A	67	A67	3	A67_3	Organic	ORBV	White	NA	15	0.82	green	7	NA	27.74	NA	NA	NA	NA	NA
Conv	2020	2020 Conv	2020 Conv Organic	2020Conv-1	A	68	A68	1	A68_1	Organic	ORBV	Pigmented	NA	14	0.88	green	7	NA	29.61	NA	NA	NA	NA	NA
Conv	2020	2020 Conv	2020 Conv Organic	2020Conv-2	A	68	A68	2	A68_2	Organic	ORBV	Pigmented	NA	15	0.78	green	7	NA	32.59	NA	NA	NA	NA	NA
Conv	2020	2020 Conv	2020 Conv Organic	2020Conv-3	A	68	A68	3	A68_3	Organic	ORBV	Pigmented	NA	14	0.73	green	6	NA	35.19	NA	NA	NA	NA	NA
Conv	2020	2020 Conv	2020 Conv Organic	2020Conv-1	A	71	A71	1	A71_1	Organic	ORBV	White	NA	14	0.83	green	5	NA	21.71	NA	NA	NA	NA	NA
Conv	2020	2020 Conv	2020 Conv Organic	2020Conv-2	A	71	A71	2	A71_2	Organic	ORBV	White	NA	15	0.82	green	5	NA	NA	NA	NA	NA	NA	NA
Conv	2020	2020 Conv	2020 Conv Organic	2020Conv-3	A	71	A71	3	A71_3	Organic	ORBV	White	NA	15	0.78	green	5	NA	NA	NA	NA	NA	NA	NA
Conv	2020	2020 Conv	2020 Conv Organic	2020Conv-1	A	72	A72	1	A72_1	Organic	ORBV	Pigmented	NA	15	0.68	green	6	NA	24.38	NA	NA	NA	NA	NA
Conv	2020	2020 Conv	2020 Conv Organic	2020Conv-2	A	72	A72	2	A72_2	Organic	ORBV	Pigmented	NA	14	0.72	green	6	NA	22.88	NA	NA	NA	NA	NA
Conv	2020	2020 Conv	2020 Conv Organic	2020Conv-3	A	72	A72	3	A72_3	Organic	ORBV	Pigmented	NA	14	0.85	green	6	NA	22.88	NA	NA	NA	NA	NA
Conv	2020	2020 Conv	2020 Conv Organic	2020Conv-1	A	73	A73	1	A73_1	Organic	ORBV	Pigmented	NA	16	0.82	green/white	6	NA	33.23	NA	NA	NA	NA	NA
Conv	2020	2020 Conv	2020 Conv Organic	2020Conv-2	A	73	A73	2	A73_2	Organic	ORBV	Pigmented	NA	15	0.72	green	6	NA	34.97	NA	NA	NA	NA	NA
Conv	2020	2020 Conv	2020 Conv Organic	2020Conv-3	A	73	A73	3	A73_3	Organic	ORBV	Pigmented	NA	15	0.83	green/white	6	NA	35.65	NA	NA	NA	NA	NA
Conv	2020	2020 Conv	2020 Conv Organic	2020Conv-1	A	74	A74	1	A74_1	Organic	ORBV	Pigmented	NA	16	0.58	green/white	5	NA	39.73	NA	NA	NA	NA	NA
Conv	2020	2020 Conv	2020 Conv Organic	2020Conv-2	A	74	A74	2	A74_2	Organic	ORBV	Pigmented	NA	17	0.52	green/white	5	NA	37.16	NA	NA	NA	NA	NA
Conv	2020	2020 Conv	2020 Conv Organic	2020Conv-3	A	74	A74	3	A74_3	Organic	ORBV	Pigmented	NA	17	0.52	green/white	5	NA	42.66	NA	NA	NA	NA	NA
Conv	2020	2020 Conv	2020 Conv Organic	2020Conv-1	A	75	A75	1	A75_1	Organic	ORBV	Pigmented	NA	15	0.72	green	5	NA	24.93	NA	NA	NA	NA	NA
Conv	2020	2020 Conv	2020 Conv Organic	2020Conv-2	A	75	A75	2	A75_2	Organic	ORBV	Pigmented	NA	14	0.82	green	6	NA	25.56	NA	NA	NA	NA	NA
Conv	2020	2020 Conv	2020 Conv Organic	2020Conv-3	A	75	A75	3	A75_3	Organic	ORBV	Pigmented	NA	15	0.95	green	6	NA	25.7	NA	NA	NA	NA	NA
Conv	2020	2020 Conv	2020 Conv Organic	2020Conv-1	A	76	A76	1	A76_1	Organic	ORBV	Pigmented	NA	16	0.28	green	4	NA	32.33	NA	NA	NA	NA	NA
Conv	2020	2020 Conv	2020 Conv Organic	2020Conv-2	A	76	A76	2	A76_2	Organic	ORBV	Pigmented	NA	16	0.32	green	5	NA	34.14	NA	NA	NA	NA	NA
Conv	2020	2020 Conv	2020 Conv Organic	2020Conv-3	A	76	A76	3	A76_3	Organic	ORBV	Pigmented	NA	16	0.27	green	5	NA	25.85	NA	NA	NA	NA	NA
Conv	2020	2020 Conv	2020 Conv Organic	2020Conv-1	A	77	A77	1	A77_1	Organic	ORBV	Pigmented	NA	15	0.78	green	6	NA	22	NA	NA	NA	NA	NA
Conv	2020	2020 Conv	2020 Conv Organic	2020Conv-2	A	77	A77	2	A77_2	Organic	ORBV	Pigmented	NA	15	0.75	green	6	NA	24.11	NA	NA	NA	NA	NA
Conv	2020	2020 Conv	2020 Conv Organic	2020Conv-3	A	77	A77	3	A77_3	Organic	ORBV	Pigmented	NA	14	0.83	green	7	NA	25.92	NA	NA	NA	NA	NA
Conv	2020	2020 Conv	2020 Conv Organic	2020Conv-1	A	78	A78	1	A78_1	Organic	ORBV	Pigmented	NA	15	0.82	green	6	NA	22.54	NA	NA	NA	NA	NA
Conv	2020	2020 Conv	2020 Conv Organic	2020Conv-2	A	78	A78	2	A78_2	Organic	ORBV	Pigmented	NA	14	0.78	green	6	NA	24.04	NA	NA	NA	NA	NA
Conv	2020	2020 Conv	2020 Conv Organic	2020Conv-3	A	78	A78	3	A78_3	Organic	ORBV	Pigmented	NA	14	0.85	green	7	NA	21.45	NA	NA	NA	NA	NA
Conv	2020	2020 Conv	2020 Conv Organic	2020Conv-1	A	81	A81	1	A81_1	Organic	ORBV	Pigmented	NA	14	0.78	green	6	NA	32.55	NA	NA	NA	NA	NA
Conv	2020	2020 Conv	2020 Conv Organic	2020Conv-2	A	81	A81	2	A81_2	Organic	ORBV	Pigmented	NA	14	0.7	green	6	NA	28.36	NA	NA	NA	NA	NA
Conv	2020	2020 Conv	2020 Conv Organic	2020Conv-3	A	81	A81	3	A81_3	Organic	ORBV	Pigmented	NA	14	0.77	green	7	NA	32.33	NA	NA	NA	NA	NA
Conv	2020	2020 Conv	2020 Conv Organic	2020Conv-1	A	82	A82	1	A82_1	Organic	ORBV	Pigmented	NA	15	0.5	green	6	NA	38.46	NA	NA	NA	NA	NA
Conv	2020	2020 Conv	2020 Conv Organic	2020Conv-2	A	82	A82	2	A82_2	Organic	ORBV	Pigmented	NA	15	0.6	green	6	NA	35.51	NA	NA	NA	NA	NA
Conv	2020	2020 Conv	2020 Conv Organic	2020Conv-3	A	82	A82	3	A82_3	Organic	ORBV	Pigmented	NA	16	0.6	green	6	NA	37.78	NA	NA	NA	NA	NA
Conv	2020	2020 Conv	2020 Conv Organic	2020Conv-1	A	83	A83	1	A83_1	Organic	ORBV	Pigmented	NA	14	0.88	green	7	NA	35.63	NA	NA	NA	NA	NA
Conv	2020	2020 Conv	2020 Conv Organic	2020Conv-2	A	83	A83	2	A83_2	Organic	ORBV	Pigmented	NA	14	0.78	green	7	NA	34.68	NA	NA	NA	NA	NA
Conv	2020	2020 Conv	2020 Conv Organic	2020Conv-3	A	83	A83	3	A83_3	Organic	ORBV	Pigmented	NA	14	0.7	green	6	NA	39.94	NA	NA	NA	NA	NA
Conv	2020	2020 Conv	2020 Conv Organic	2020Conv-1	A	85	A85	1	A85_1	Organic	ORBV	Pigmented	NA	16	0.65	green	6	NA	39.95	NA	NA	NA	NA	NA
Conv	2020	2020 Conv	2020 Conv Organic	2020Conv-2	A	85	A85	2	A85_2	Organic	ORBV	Pigmented	NA	16	0.63	green	6	NA	42.7	NA	NA	NA	NA	NA
Conv	2020	2020 Conv	2020 Conv Organic	2020Conv-3	A	85	A85	3	A85_3	Organic	ORBV	Pigmented	NA	16	0.7	green	6	NA	39.436	NA	NA	NA	NA	NA
Conv	2020	2020 Conv	2020 Conv Organic	2020Conv-1	A	88	A88	1	A88_1	Organic	ORBV	White	NA	15	0.62	green	6	NA	32.95	NA	NA	NA	NA	NA
Conv	2020	2020 Conv	2020 Conv Organic	2020Conv-2	A	88	A88	2	A88_2	Organic	ORBV	White	NA	16	0.65	green	6	NA	30.96	NA	NA	NA	NA	NA
Conv	2020	2020 Conv	2020 Conv Organic	2020Conv-3	A	88	A88	3	A88_3	Organic	ORBV	White	NA	14	0.77	green	7	NA	33.83	NA	NA	NA	NA	NA
Conv	2020	2020 Conv	2020 Conv Organic	2020Conv-1	A	89	A89	1	A89_1	Organic	ORBV	Pigmented	NA	14	0.7	green	6	NA	28.89	NA	NA	NA	NA	NA
Conv	2020	2020 Conv	2020 Conv Organic	2020Conv-2	A	89	A89	2	A89_2	Organic	ORBV	Pigmented	NA	15	0.78	green	6	NA	31.6	NA	NA	NA	NA	NA
Conv	2020	2020 Conv	2020 Conv Organic	2020Conv-3	A	89	A89	3	A89_3	Organic	ORBV	Pigmented	NA	14	0.83	green	7	NA	34.23	NA	NA	NA	NA	NA
Conv	2020	2020 Conv	2020 Conv Organic	2020Conv-1	A	9	A9	1	A9_1	Organic	ORBV	Pigmented	NA	14	0.98	green	7	NA	32.31	NA	NA	NA	NA	NA
Conv	2020	2020 Conv	2020 Conv Organic	2020Conv-2	A	9	A9	2	A9_2	Organic	ORBV	Pigmented	NA	15	0.82	green	6	NA	NA	NA	NA	NA	NA	NA
Conv	2020	2020 Conv	2020 Conv Organic	2020Conv-3	A	9	A9	3	A9_3	Organic	ORBV	Pigmented	NA	16	0.9	green	6	NA	NA	NA	NA	NA	NA	NA
Conv	2020	2020 Conv	2020 Conv Organic	2020Conv-1	A	90	A90	1	A90_1	Organic	ORBV	Pigmented	NA	14	0.93	green	7	NA	36.53	NA	NA	NA	NA	NA
Conv	2020	2020 Conv	2020 Conv Organic	2020Conv-2	A	90	A90	2	A90_2	Organic	ORBV	Pigmented	NA	15	0.78	green	6	NA	30.33	NA	NA	NA	NA	NA
Conv	2020	2020 Conv	2020 Conv Organic	2020Conv-3	A	90	A90	3	A90_3	Organic	ORBV	Pigmented	NA	14	0.88	green	8	NA	33.56	NA	NA	NA	NA	NA
Conv	2020	2020 Conv	2020 Conv Organic	2020Conv-1	A	93	A93	1	A93_1	Organic	ORBV	White	NA	14	0.8	green	7	NA	23.4	NA	NA	NA	NA	NA
Conv	2020	2020 Conv	2020 Conv Organic	2020Conv-2	A	93	A93	2	A93_2	Organic	ORBV	White	NA	15	0.75	green	6	NA	20.65	NA	NA	NA	NA	NA
Conv	2020	2020 Conv	2020 Conv Organic	2020Conv-3	A	93	A93	3	A93_3	Organic	ORBV	White	NA	15	0.83	green	5	NA	29.12	NA	NA	NA	NA	NA
Conv	2020	2020 Conv	2020 Conv Organic	2020Conv-1	A	94	A94	1	A94_1	Organic	ORBV	White	NA	14	0.88	green	8	NA	29.85	NA	NA	NA	NA	NA
Conv	2020	2020 Conv	2020 Conv Organic	2020Conv-2	A	94	A94	2	A94_2	Organic	ORBV	White	NA	15	0.8	green	7	NA	27.82	NA	NA	NA	NA	NA
Conv	2020	2020 Conv	2020 Conv Organic	2020Conv-3	A	94	A94	3	A94_3	Organic	ORBV	White	NA	14	0.82	green	8	NA	29.25	NA	NA	NA	NA	NA
Conv	2020	2020 Conv	2020 Conv Organic	2020Conv-1	A	95	A95	1	A95_1	Organic	ORBV	Pigmented	NA	14	0.78	green	7	NA	39.19	NA	NA	NA	NA	NA
Conv	2020	2020 Conv	2020 Conv Organic	2020Conv-2	A	95	A95	2	A95_2	Organic	ORBV	Pigmented	NA	16	0.77	green	6	NA	38.07	NA	NA	NA	NA	NA
Conv	2020	2020 Conv	2020 Conv Organic	2020Conv-3	A	95	A95	3	A95_3	Organic	ORBV	Pigmented	NA	15	0.82	green	7	NA	37.04	NA	NA	NA	NA	NA
Conv	2020	2020 Conv	2020 Conv Organic	2020Conv-1	A	96	A96	1	A96_1	Organic	ORBV	White	NA	15	0.88	green	7	NA	32.76	NA	NA	NA	NA	NA
Conv	2020	2020 Conv	2020 Conv Organic	2020Conv-2	A	96	A96	2	A96_2	Organic	ORBV	White	NA	15	0.78	green	7	NA	33.57	NA	NA	NA	NA	NA
Conv	2020	2020 Conv	2020 Conv Organic	2020Conv-3	A	96	A96	3	A96_3	Organic	ORBV	White	NA	14	0.83	green	7	NA	33.86	NA	NA	NA	NA	NA
Conv	2020	2020 Conv	2020 Conv Organic	2020Conv-1	A	99	A99	1	A99_1	Organic	ORBV	Pigmented	NA	15	0.82	green	6	NA	31.35	NA	NA	NA	NA	NA
Conv	2020	2020 Conv	2020 Conv Organic	2020Conv-2	A	99	A99	2	A99_2	Organic	ORBV	Pigmented	NA	15	0.72	green	7	NA	29.65	NA	NA	NA	NA	NA
Conv	2020	2020 Conv	2020 Conv Organic	2020Conv-3	A	99	A99	3	A99_3	Organic	ORBV	Pigmented	NA	14	0.85	green	8	NA	29.96	NA	NA	NA	NA	NA
Conv	2020	2020 Conv	2020 Conv Organic	2020Conv-1	C	1	C1	1	C1_1	Organic	HYPR	Pigmented	NA	15	0.73	green	8	NA	36.05	NA	NA	NA	NA	NA
Conv	2020	2020 Conv	2020 Conv Organic	2020Conv-2	C	1	C1	2	C1_2	Organic	HYPR	Pigmented	NA	16	0.7	green	6	NA	35.04	NA	NA	NA	NA	NA
Conv	2020	2020 Conv	2020 Conv Organic	2020Conv-3	C	1	C1	3	C1_3	Organic	HYPR	Pigmented	NA	16	0.68	green	6	NA	35.93	NA	NA	NA	NA	NA
Conv	2020	2020 Conv	2020 Conv Organic	2020Conv-1	C	101	C101	1	C101_1	Organic	HYPR	Pigmented	NA	16	0.6	green	6	NA	38.39	NA	NA	NA	NA	NA
Conv	2020	2020 Conv	2020 Conv Organic	2020Conv-2	C	101	C101	2	C101_2	Organic	HYPR	Pigmented	NA	15	0.58	green	6	NA	36.48	NA	NA	NA	NA	NA
Conv	2020	2020 Conv	2020 Conv Organic	2020Conv-3	C	101	C101	3	C101_3	Organic	HYPR	Pigmented	NA	15	0.6	green	6	NA	NA	NA	NA	NA	NA	NA
Conv	2020	2020 Conv	2020 Conv Organic	2020Conv-1	C	103	C103	1	C103_1	Organic	HYPR	Pigmented	NA	16	0.77	green	5	NA	34.26	NA	NA	NA	NA	NA
Conv	2020	2020 Conv	2020 Conv Organic	2020Conv-2	C	103	C103	2	C103_2	Organic	HYPR	Pigmented	NA	16	0.93	green	8	NA	31.67	NA	NA	NA	NA	NA
Conv	2020	2020 Conv	2020 Conv Organic	2020Conv-3	C	103	C103	3	C103_3	Organic	HYPR	Pigmented	NA	16	0.7	green	6	NA	32.75	NA	NA	NA	NA	NA
Conv	2020	2020 Conv	2020 Conv Organic	2020Conv-1	C	105	C105	1	C105_1	Organic	HYPR	Pigmented	NA	17	0.67	green	6	NA	37.23	NA	NA	NA	NA	NA
Conv	2020	2020 Conv	2020 Conv Organic	2020Conv-2	C	105	C105	2	C105_2	Organic	HYPR	Pigmented	NA	16	0.6	green	6	NA	34.38	NA	NA	NA	NA	NA
Conv	2020	2020 Conv	2020 Conv Organic	2020Conv-3	C	105	C105	3	C105_3	Organic	HYPR	Pigmented	NA	17	0.52	green	5	NA	38.42	NA	NA	NA	NA	NA
Conv	2020	2020 Conv	2020 Conv Organic	2020Conv-1	C	106	C106	1	C106_1	Organic	HYPR	Pigmented	NA	17	0.55	green	6	NA	33.85	NA	NA	NA	NA	NA
Conv	2020	2020 Conv	2020 Conv Organic	2020Conv-2	C	106	C106	2	C106_2	Organic	HYPR	Pigmented	NA	17	0.45	green	6	NA	36.15	NA	NA	NA	NA	NA
Conv	2020	2020 Conv	2020 Conv Organic	2020Conv-3	C	106	C106	3	C106_3	Organic	HYPR	Pigmented	NA	16	0.43	green	6	NA	30.36	NA	NA	NA	NA	NA
Conv	2020	2020 Conv	2020 Conv Organic	2020Conv-1	C	109	C109	1	C109_1	Organic	HYPR	Pigmented	NA	17	0.5	green	5	NA	36.86	NA	NA	NA	NA	NA
Conv	2020	2020 Conv	2020 Conv Organic	2020Conv-2	C	109	C109	2	C109_2	Organic	HYPR	Pigmented	NA	15	0.63	green	6	NA	36.89	NA	NA	NA	NA	NA
Conv	2020	2020 Conv	2020 Conv Organic	2020Conv-3	C	109	C109	3	C109_3	Organic	HYPR	Pigmented	NA	17	0.43	green	5	NA	37.21	NA	NA	NA	NA	NA
Conv	2020	2020 Conv	2020 Conv Organic	2020Conv-1	C	11	C11	1	C11_1	Organic	HYPR	White	NA	18	0.43	green	5	NA	32.57	NA	NA	NA	NA	NA
Conv	2020	2020 Conv	2020 Conv Organic	2020Conv-2	C	11	C11	2	C11_2	Organic	HYPR	White	NA	18	0.42	green	4	NA	33.54	NA	NA	NA	NA	NA
Conv	2020	2020 Conv	2020 Conv Organic	2020Conv-3	C	11	C11	3	C11_3	Organic	HYPR	White	NA	16	0.35	green	5	NA	29.13	NA	NA	NA	NA	NA
Conv	2020	2020 Conv	2020 Conv Organic	2020Conv-1	C	110	C110	1	C110_1	Organic	HYPR	Pigmented	NA	17	0.63	green	5	NA	35.29	NA	NA	NA	NA	NA
Conv	2020	2020 Conv	2020 Conv Organic	2020Conv-2	C	110	C110	2	C110_2	Organic	HYPR	Pigmented	NA	18	0.62	green/white	5	NA	32.78	NA	NA	NA	NA	NA
Conv	2020	2020 Conv	2020 Conv Organic	2020Conv-3	C	110	C110	3	C110_3	Organic	HYPR	Pigmented	NA	17	0.62	green	5	NA	31.15	NA	NA	NA	NA	NA
Conv	2020	2020 Conv	2020 Conv Organic	2020Conv-1	C	113	C113	1	C113_1	Organic	HYPR	Pigmented	NA	16	0.73	green	5	NA	28.13	NA	NA	NA	NA	NA
Conv	2020	2020 Conv	2020 Conv Organic	2020Conv-2	C	113	C113	2	C113_2	Organic	HYPR	Pigmented	NA	15	0.78	green	7	NA	29.19	NA	NA	NA	NA	NA
Conv	2020	2020 Conv	2020 Conv Organic	2020Conv-3	C	113	C113	3	C113_3	Organic	HYPR	Pigmented	NA	15	0.8	green	8	NA	27.61	NA	NA	NA	NA	NA
Conv	2020	2020 Conv	2020 Conv Organic	2020Conv-1	C	114	C114	1	C114_1	Organic	HYPR	White	NA	16	0.67	green	6	NA	34.14	NA	NA	NA	NA	NA
Conv	2020	2020 Conv	2020 Conv Organic	2020Conv-2	C	114	C114	2	C114_2	Organic	HYPR	White	NA	17	0.72	green	5	NA	37.23	NA	NA	NA	NA	NA
Conv	2020	2020 Conv	2020 Conv Organic	2020Conv-3	C	114	C114	3	C114_3	Organic	HYPR	White	NA	18	0.58	green	5	NA	36.21	NA	NA	NA	NA	NA
Conv	2020	2020 Conv	2020 Conv Organic	2020Conv-1	C	115	C115	1	C115_1	Organic	HYPR	Pigmented	NA	18	0.4	green	5	NA	35.9	NA	NA	NA	NA	NA
Conv	2020	2020 Conv	2020 Conv Organic	2020Conv-2	C	115	C115	2	C115_2	Organic	HYPR	Pigmented	NA	16	0.52	green	6	NA	NA	NA	NA	NA	NA	NA
Conv	2020	2020 Conv	2020 Conv Organic	2020Conv-3	C	115	C115	3	C115_3	Organic	HYPR	Pigmented	NA	17	0.57	green/white	5	NA	37.23	NA	NA	NA	NA	NA
Conv	2020	2020 Conv	2020 Conv Organic	2020Conv-1	C	116	C116	1	C116_1	Organic	HYPR	Pigmented	NA	17	0.55	green/white	5	NA	NA	NA	NA	NA	NA	NA
Conv	2020	2020 Conv	2020 Conv Organic	2020Conv-2	C	116	C116	2	C116_2	Organic	HYPR	Pigmented	NA	18	0.65	green/white	6	NA	39.13	NA	NA	NA	NA	NA
Conv	2020	2020 Conv	2020 Conv Organic	2020Conv-3	C	116	C116	3	C116_3	Organic	HYPR	Pigmented	NA	15	0.58	green/white	7	NA	NA	NA	NA	NA	NA	NA
Conv	2020	2020 Conv	2020 Conv Organic	2020Conv-1	C	117	C117	1	C117_1	Organic	HYPR	Pigmented	NA	15	0.85	green	8	NA	28.64	NA	NA	NA	NA	NA
Conv	2020	2020 Conv	2020 Conv Organic	2020Conv-2	C	117	C117	2	C117_2	Organic	HYPR	Pigmented	NA	16	0.83	green	7	NA	27.33	NA	NA	NA	NA	NA
Conv	2020	2020 Conv	2020 Conv Organic	2020Conv-3	C	117	C117	3	C117_3	Organic	HYPR	Pigmented	NA	16	0.7	green	5	NA	30.16	NA	NA	NA	NA	NA
Conv	2020	2020 Conv	2020 Conv Organic	2020Conv-1	C	12	C12	1	C12_1	Organic	HYPR	Pigmented	NA	16	0.88	green/white	6	NA	35.63	NA	NA	NA	NA	NA
Conv	2020	2020 Conv	2020 Conv Organic	2020Conv-2	C	12	C12	2	C12_2	Organic	HYPR	Pigmented	NA	16	0.88	green	6	NA	35.26	NA	NA	NA	NA	NA
Conv	2020	2020 Conv	2020 Conv Organic	2020Conv-3	C	12	C12	3	C12_3	Organic	HYPR	Pigmented	NA	17	0.78	green/white	6	NA	31.36	NA	NA	NA	NA	NA
Conv	2020	2020 Conv	2020 Conv Organic	2020Conv-1	C	120	C120	1	C120_1	Organic	HYPR	Pigmented	NA	16	0.58	green	6	NA	34.12	NA	NA	NA	NA	NA
Conv	2020	2020 Conv	2020 Conv Organic	2020Conv-2	C	120	C120	2	C120_2	Organic	HYPR	Pigmented	NA	17	0.63	green	6	NA	32.01	NA	NA	NA	NA	NA
Conv	2020	2020 Conv	2020 Conv Organic	2020Conv-3	C	120	C120	3	C120_3	Organic	HYPR	Pigmented	NA	16	0.73	green	6	NA	29.24	NA	NA	NA	NA	NA
Conv	2020	2020 Conv	2020 Conv Organic	2020Conv-1	C	121	C121	1	C121_1	Organic	HYPR	Pigmented	NA	16	0.68	green	6	NA	35.52	NA	NA	NA	NA	NA
Conv	2020	2020 Conv	2020 Conv Organic	2020Conv-2	C	121	C121	2	C121_2	Organic	HYPR	Pigmented	NA	17	0.68	green	6	NA	35.16	NA	NA	NA	NA	NA
Conv	2020	2020 Conv	2020 Conv Organic	2020Conv-3	C	121	C121	3	C121_3	Organic	HYPR	Pigmented	NA	16	0.68	green	6	NA	30.87	NA	NA	NA	NA	NA
Conv	2020	2020 Conv	2020 Conv Organic	2020Conv-1	C	122	C122	1	C122_1	Organic	HYPR	White	NA	15	0.85	green	8	NA	31.67	NA	NA	NA	NA	NA
Conv	2020	2020 Conv	2020 Conv Organic	2020Conv-2	C	122	C122	2	C122_2	Organic	HYPR	White	NA	16	0.68	green	6	NA	31.54	NA	NA	NA	NA	NA
Conv	2020	2020 Conv	2020 Conv Organic	2020Conv-3	C	122	C122	3	C122_3	Organic	HYPR	White	NA	16	0.9	green	7	NA	34.27	NA	NA	NA	NA	NA
Conv	2020	2020 Conv	2020 Conv Organic	2020Conv-1	C	125	C125	1	C125_1	Organic	HYPR	Pigmented	NA	16	0.92	green	6	NA	37.16	NA	NA	NA	NA	NA
Conv	2020	2020 Conv	2020 Conv Organic	2020Conv-2	C	125	C125	2	C125_2	Organic	HYPR	Pigmented	NA	17	0.73	green	5	NA	36.17	NA	NA	NA	NA	NA
Conv	2020	2020 Conv	2020 Conv Organic	2020Conv-3	C	125	C125	3	C125_3	Organic	HYPR	Pigmented	NA	16	0.83	green/white	7	NA	34.27	NA	NA	NA	NA	NA
Conv	2020	2020 Conv	2020 Conv Organic	2020Conv-1	C	126	C126	1	C126_1	Organic	HYPR	White	NA	17	0.6	green/white	6	NA	34.03	NA	NA	NA	NA	NA
Conv	2020	2020 Conv	2020 Conv Organic	2020Conv-3	C	126	C126	3	C126_3	Organic	HYPR	White	NA	17	0.55	green/white	5	NA	33.18	NA	NA	NA	NA	NA
Conv	2020	2020 Conv	2020 Conv Organic	2020Conv-1	C	127	C127	1	C127_1	Organic	HYPR	Pigmented	NA	18	0.45	green	5	NA	34.28	NA	NA	NA	NA	NA
Conv	2020	2020 Conv	2020 Conv Organic	2020Conv-2	C	127	C127	2	C127_2	Organic	HYPR	Pigmented	NA	17	0.68	green	6	NA	33.06	NA	NA	NA	NA	NA
Conv	2020	2020 Conv	2020 Conv Organic	2020Conv-3	C	127	C127	3	C127_3	Organic	HYPR	Pigmented	NA	15	0.7	green	6	NA	34.28	NA	NA	NA	NA	NA
Conv	2020	2020 Conv	2020 Conv Organic	2020Conv-1	C	13	C13	1	C13_1	Organic	HYPR	White	NA	16	0.63	green	6	NA	30.44	NA	NA	NA	NA	NA
Conv	2020	2020 Conv	2020 Conv Organic	2020Conv-2	C	13	C13	2	C13_2	Organic	HYPR	White	NA	16	0.53	green/white	5	NA	32.35	NA	NA	NA	NA	NA
Conv	2020	2020 Conv	2020 Conv Organic	2020Conv-3	C	13	C13	3	C13_3	Organic	HYPR	White	NA	16	0.62	green	5	NA	29.08	NA	NA	NA	NA	NA
Conv	2020	2020 Conv	2020 Conv Organic	2020Conv-1	C	130	C130	1	C130_1	Organic	HYPR	Pigmented	NA	17	0.62	green	6	NA	32.31	NA	NA	NA	NA	NA
Conv	2020	2020 Conv	2020 Conv Organic	2020Conv-2	C	130	C130	2	C130_2	Organic	HYPR	Pigmented	NA	18	0.6	green	5	NA	34.34	NA	NA	NA	NA	NA
Conv	2020	2020 Conv	2020 Conv Organic	2020Conv-3	C	130	C130	3	C130_3	Organic	HYPR	Pigmented	NA	18	0.5	green/white	5	NA	31.56	NA	NA	NA	NA	NA
Conv	2020	2020 Conv	2020 Conv Organic	2020Conv-1	C	133	C133	1	C133_1	Organic	HYPR	White	NA	16	0.67	green/white	5	NA	28.19	NA	NA	NA	NA	NA
Conv	2020	2020 Conv	2020 Conv Organic	2020Conv-2	C	133	C133	2	C133_2	Organic	HYPR	White	NA	16	0.63	green/white	5	NA	26.94	NA	NA	NA	NA	NA
Conv	2020	2020 Conv	2020 Conv Organic	2020Conv-3	C	133	C133	3	C133_3	Organic	HYPR	White	NA	16	0.65	green/white	5	NA	29.55	NA	NA	NA	NA	NA
Conv	2020	2020 Conv	2020 Conv Organic	2020Conv-1	C	134	C134	1	C134_1	Organic	HYPR	Pigmented	NA	15	0.88	green	6	NA	33.69	NA	NA	NA	NA	NA
Conv	2020	2020 Conv	2020 Conv Organic	2020Conv-2	C	134	C134	2	C134_2	Organic	HYPR	Pigmented	NA	16	0.7	green	6	NA	37.02	NA	NA	NA	NA	NA
Conv	2020	2020 Conv	2020 Conv Organic	2020Conv-3	C	134	C134	3	C134_3	Organic	HYPR	Pigmented	NA	16	0.77	green	6	NA	35.99	NA	NA	NA	NA	NA
Conv	2020	2020 Conv	2020 Conv Organic	2020Conv-1	C	135	C135	1	C135_1	Organic	HYPR	Pigmented	NA	16	0.9	green	6	NA	34.26	NA	NA	NA	NA	NA
Conv	2020	2020 Conv	2020 Conv Organic	2020Conv-2	C	135	C135	2	C135_2	Organic	HYPR	Pigmented	NA	16	0.75	green	6	NA	37.1	NA	NA	NA	NA	NA
Conv	2020	2020 Conv	2020 Conv Organic	2020Conv-3	C	135	C135	3	C135_3	Organic	HYPR	Pigmented	NA	17	0.83	green	6	NA	35.95	NA	NA	NA	NA	NA
Conv	2020	2020 Conv	2020 Conv Organic	2020Conv-1	C	136	C136	1	C136_1	Organic	HYPR	Pigmented	NA	16	0.4	green	6	NA	41.37	NA	NA	NA	NA	NA
Conv	2020	2020 Conv	2020 Conv Organic	2020Conv-2	C	136	C136	2	C136_2	Organic	HYPR	Pigmented	NA	16	0.48	green	6	NA	38.79	NA	NA	NA	NA	NA
Conv	2020	2020 Conv	2020 Conv Organic	2020Conv-3	C	136	C136	3	C136_3	Organic	HYPR	Pigmented	NA	18	0.28	green	5	NA	40.2	NA	NA	NA	NA	NA
Conv	2020	2020 Conv	2020 Conv Organic	2020Conv-1	C	137	C137	1	C137_1	Organic	HYPR	Pigmented	NA	16	0.62	green	6	NA	35.89	NA	NA	NA	NA	NA
Conv	2020	2020 Conv	2020 Conv Organic	2020Conv-2	C	137	C137	2	C137_2	Organic	HYPR	Pigmented	NA	15	0.58	green/white	6	NA	37.61	NA	NA	NA	NA	NA
Conv	2020	2020 Conv	2020 Conv Organic	2020Conv-3	C	137	C137	3	C137_3	Organic	HYPR	Pigmented	NA	15	0.65	green	8	NA	34.53	NA	NA	NA	NA	NA
Conv	2020	2020 Conv	2020 Conv Organic	2020Conv-1	C	139	C139	1	C139_1	Organic	HYPR	White	NA	16	0.78	green	6	NA	33.35	NA	NA	NA	NA	NA
Conv	2020	2020 Conv	2020 Conv Organic	2020Conv-2	C	139	C139	2	C139_2	Organic	HYPR	White	NA	16	0.78	green	6	NA	32.33	NA	NA	NA	NA	NA
Conv	2020	2020 Conv	2020 Conv Organic	2020Conv-3	C	139	C139	3	C139_3	Organic	HYPR	White	NA	16	0.65	green	6	NA	33.36	NA	NA	NA	NA	NA
Conv	2020	2020 Conv	2020 Conv Organic	2020Conv-1	C	140	C140	1	C140_1	Organic	HYPR	Pigmented	NA	15	0.85	green	8	NA	NA	NA	NA	NA	NA	NA
Conv	2020	2020 Conv	2020 Conv Organic	2020Conv-2	C	140	C140	2	C140_2	Organic	HYPR	Pigmented	NA	16	0.82	green	6	NA	29.66	NA	NA	NA	NA	NA
Conv	2020	2020 Conv	2020 Conv Organic	2020Conv-3	C	140	C140	3	C140_3	Organic	HYPR	Pigmented	NA	15	0.72	green	6	NA	33.09	NA	NA	NA	NA	NA
Conv	2020	2020 Conv	2020 Conv Organic	2020Conv-1	C	143	C143	1	C143_1	Organic	HYPR	Pigmented	NA	16	0.7	green	6	NA	38.02	NA	NA	NA	NA	NA
Conv	2020	2020 Conv	2020 Conv Organic	2020Conv-2	C	143	C143	2	C143_2	Organic	HYPR	Pigmented	NA	18	0.58	green	5	NA	37.48	NA	NA	NA	NA	NA
Conv	2020	2020 Conv	2020 Conv Organic	2020Conv-3	C	143	C143	3	C143_3	Organic	HYPR	Pigmented	NA	17	0.62	green	6	NA	34.33	NA	NA	NA	NA	NA
Conv	2020	2020 Conv	2020 Conv Organic	2020Conv-1	C	144	C144	1	C144_1	Organic	HYPR	White	NA	17	0.53	green	5	NA	33.26	NA	NA	NA	NA	NA
Conv	2020	2020 Conv	2020 Conv Organic	2020Conv-3	C	144	C144	3	C144_3	Organic	HYPR	White	NA	17	0.27	green	3	NA	38.17	NA	NA	NA	NA	NA
Conv	2020	2020 Conv	2020 Conv Organic	2020Conv-1	C	145	C145	1	C145_1	Organic	HYPR	Pigmented	NA	17	0.72	green	6	NA	37.04	NA	NA	NA	NA	NA
Conv	2020	2020 Conv	2020 Conv Organic	2020Conv-2	C	145	C145	2	C145_2	Organic	HYPR	Pigmented	NA	17	0.52	green	5	NA	34.56	NA	NA	NA	NA	NA
Conv	2020	2020 Conv	2020 Conv Organic	2020Conv-3	C	145	C145	3	C145_3	Organic	HYPR	Pigmented	NA	16	0.7	green	6	NA	38.36	NA	NA	NA	NA	NA
Conv	2020	2020 Conv	2020 Conv Organic	2020Conv-1	C	146	C146	1	C146_1	Organic	HYPR	Pigmented	NA	18	0.47	green/white	5	NA	31.22	NA	NA	NA	NA	NA
Conv	2020	2020 Conv	2020 Conv Organic	2020Conv-2	C	146	C146	2	C146_2	Organic	HYPR	Pigmented	NA	18	0.3	green	4	NA	32.83	NA	NA	NA	NA	NA
Conv	2020	2020 Conv	2020 Conv Organic	2020Conv-3	C	146	C146	3	C146_3	Organic	HYPR	Pigmented	NA	18	0.33	green	4	NA	32.74	NA	NA	NA	NA	NA
Conv	2020	2020 Conv	2020 Conv Organic	2020Conv-1	C	147	C147	1	C147_1	Organic	HYPR	Pigmented	NA	16	0.88	green	6	NA	36.37	NA	NA	NA	NA	NA
Conv	2020	2020 Conv	2020 Conv Organic	2020Conv-2	C	147	C147	2	C147_2	Organic	HYPR	Pigmented	NA	16	0.63	green	7	NA	35.11	NA	NA	NA	NA	NA
Conv	2020	2020 Conv	2020 Conv Organic	2020Conv-3	C	147	C147	3	C147_3	Organic	HYPR	Pigmented	NA	15	0.77	green	6	NA	34.44	NA	NA	NA	NA	NA
Conv	2020	2020 Conv	2020 Conv Organic	2020Conv-1	C	150	C150	1	C150_1	Organic	HYPR	Pigmented	NA	15	0.83	green	7	NA	35.05	NA	NA	NA	NA	NA
Conv	2020	2020 Conv	2020 Conv Organic	2020Conv-2	C	150	C150	2	C150_2	Organic	HYPR	Pigmented	NA	15	0.87	green	7	NA	36.59	NA	NA	NA	NA	NA
Conv	2020	2020 Conv	2020 Conv Organic	2020Conv-3	C	150	C150	3	C150_3	Organic	HYPR	Pigmented	NA	15	0.87	green	6	NA	37.07	NA	NA	NA	NA	NA
Conv	2020	2020 Conv	2020 Conv Organic	2020Conv-1	C	151	C151	1	C151_1	Organic	HYPR	Pigmented	NA	18	0.55	green	6	NA	35.57	NA	NA	NA	NA	NA
Conv	2020	2020 Conv	2020 Conv Organic	2020Conv-2	C	151	C151	2	C151_2	Organic	HYPR	Pigmented	NA	16	0.53	green	5	NA	38.46	NA	NA	NA	NA	NA
Conv	2020	2020 Conv	2020 Conv Organic	2020Conv-3	C	151	C151	3	C151_3	Organic	HYPR	Pigmented	NA	18	0.23	green	3	NA	39.39	NA	NA	NA	NA	NA
Conv	2020	2020 Conv	2020 Conv Organic	2020Conv-2	C	152	C152	2	C152_2	Organic	HYPR	White	NA	17	0.77	green/white	6	NA	34.07	NA	NA	NA	NA	NA
[truncated: 3,378 more rows]

## Sheet: S1 - Parental Phenotypes
Supplementary Table 1. Phenotypic characterization of the snap bean parents used to produce the families used to study the effects of natural selection in organic and conventional environments. Most data is from Bean CAP Diversity Panel grown in 2016 while yield and seed size data come from snap bean trials in 2018. Numeric data based trials replicated three or four times.
Parent Cultivar	Hystyle	Provider	OR 5630	Black Valentine
Plant Introduction no.	PI 550288	PI 549841	PI 653255	PI 152456
Market type	Processing	Fresh Market	Processing	Fresh Market
Flower Color	White	Purple	White	Purple
Seed Color	Pale green (pc: persistent color)	Purple	White (p)	Black
Sieve sizei	5.5	3.5	5.5	4.5
Pod length (cm)	14.7	14.3	16	15.7
Pod volume (cm3)	869.9	919.9	988.9	1028.9
Pod height:width ratio	0.8	0.9	0.8	1.3
Pod wall thickness (mm)	3.2	3.2	3.6	2.9
Harvest maturity (days)	83	85	85	83
100 seed weight (g)	32.6	38.5	25.5	35.8
Yield (g/plant)	35.9	32.1	24.1	37.4
Pigment genotype	p v - -	P V g b	p v - -	P V G B
Growth habitii	IA	IA	IA	IA
Plant height (cm)	36.7	41.2	44.9	41.4
Third internode length (cm)	8	7.7	15.2	10.1
Lodging scoreiii	1.5	2.8	3.8	2.5
Pod RHS color groupiv	Green Group	Yellow-Green Group	Yellow-Green Group	Yellow-Green Group
Pod RHS color value	143C	144B	144A	144A
Notes	Cultivar developed for processed production in Midwest US enviroments with high fertilizer inputs.	Bred for low input systems & a mainstay in the home garden trade and with fresh market organic farmers.	Cultivar bred for Pacific Northwest processed production with high fertilizer inputs.	Cultivar from the mid 19th century selected for production in low input environments.
iSize of predominant sieve size when graded based on pod diameter. Sieve sizes range from 1 to 6 where 1 sieve pods are discarded, 2-4 sieve pods are prepared as whole beans, and 5 and 6 sieve pods are put into cut packs. iiCIAT plant architecture scale where I is determinant bush and A indicates a short internode length. iiiScale of 1 to 5 where 1 is upright and 5 is prostrate. ivRoyal Horticutu…

## Sheet: S2 - Population Development
Supplementary Table 2. Snap bean population development timeline, location, and methodology for F1 to F8 generations.
Year	Generation	Locationi	Systemsii	Generation Advance Method
2015	F1	VF	C	Bulk
2016	F2	LBF	O & C	Single seed descent
2017	F3	GH & CA	(O & C); C only in CA	Single pod descent
2017	F4	LBF	O & C	Single plant selection
2018	F5	GH & CA	C	Bulk
2018	F6	LBF	O & C	Bulk
2020	F7	VF	O & C	Bulk
2021	F8	VF	O & C	Bulk
iVF = OSU Vegetable Research Farm, LBF = Lewis Brown Research Farm, GH = OSU greenhouses, CA = winter nursery near Indio, CA
iiC = conventional systems, O = organic systems

## Sheet: S3 - Mean Square
Supplementary Table 3	alpha = 0.05
2018
Contrast Factor	df	Seed Weight/Plant (grams)	Germination Percent	Days to 50% Flower
Seed Color	1	648.25	2.43666	199.45
Breeding History	1	139.856	3.07436	1096.12
Cross	1	2288.88	5.55843	131.669
2020
Contrast Factor	df	Days to Germination	Germination Percent	Vigor
Seed Color	1	91.3367	2.85053	130.381
Breeding History	1	38.8317	1.227	13.4202
Cross	1	345.936	6.77309	57.2506
Production System	1	1960.61	0.398122	2.54157
Breeding History * Production System	3	667.47	0.57	10.72
2021
Contrast Factor	df	Days to Germination	Germination Percent	Vigor	Taproot Diameter	Basal Root 1 Diameter	Basal Root 2 Diameter	Branching Density	Disease Rating
Seed Color	1	14.6867	18.53	854.703	0.0323766	0.0107122	0.0168411	2.82257	0.10102
Breeding History	1	15.6765	0.586526	0.0592645	0.00198784	0.000532257	0.00273045	36.3321	7.27832
Cross	1	193.781	2.91521	359.467	0.0151459	9.34072e-05	0.00102377	98.4528	14.0208
Production System	1	506.171	69.1894	317.617	0.00148753	0.0113143	0.0169093	16.3571	8.96116
Breeding History * Production System	3	173.64	23.2765	112.52	0.00114761	0.00422671	0.00677934	21.99	5.49043

## Sheet: S4 - Estimated Marginal Means
Supplementary Table 4
Population	Breeding History	Cross	Production System	Year	Seed Weight/Plant (grams)	Days to Germination	Germination Percent	Vigor	Days to 50% Flower	100 Seed Weight	Taproot Diameter	Basal Root 1 Diameter	Basal Root 2 Diameter	Branching Density	Disease Rating
HYPR-C	Conventional	HYPR	Conventional	2018	28.54 ± 0.53	NA	0.80 ± 0.01	NA	42.54 ± 0.13	NA	NA	NA	NA	NA	NA
ORBV-C	Conventional	ORBV	Conventional	2018	25.86 ± 0.60	NA	0.90 ± 0.01	NA	41.78 ± 0.14	NA	NA	NA	NA	NA	NA
HYPR-C	Conventional	HYPR	Conventional	2020	NA	16.61 ± 0.06	0.71 ± 0.01	6.10 ± 0.05	NA	34.28 ± 28.17	NA	NA	NA	NA	NA
ORBV-C	Conventional	ORBV	Conventional	2020	NA	15.48 ± 0.06	0.78 ± 0.01	6.40 ± 0.05	NA	28.17 ± 34.48	NA	NA	NA	NA	NA
HYPR-C	Conventional	HYPR	Organic	2020	NA	14.33 ± 0.06	0.62 ± 0.01	5.91 ± 0.11	NA	NA	NA	NA	NA	NA	NA
ORBV-C	Conventional	ORBV	Organic	2020	NA	13.91 ± 0.07	0.76 ± 0.01	6.16 ± 0.11	NA	NA	NA	NA	NA	NA	NA
HYPR-C	Conventional	HYPR	Conventional	2021	NA	14.16 ± 0.05	0.78 ± 0.01	6.15 ± 0.06	NA	NA	0.072 ± 0.002	0.059 ± 0.001	0.056 ± 0.001	4.25 ± 0.14	0.45 ± 0.06
ORBV-C	Conventional	ORBV	Conventional	2021	NA	13.72 ± 0.05	0.81 ± 0.01	7.00 ± 0.07	NA	NA	0.067 ± 0.002	0.063 ± 0.002	0.061 ± 0.001	3.23 ± 0.14	0.34 ± 0.07
HYPR-C	Conventional	HYPR	Organic	2021	NA	13.44 ± 0.05	0.31 ± 0.01	4.86 ± 0.09	NA	NA	0.082 ± 0.003	0.082 ± 0.003	0.075 ± 0.002	4.05 ± 0.13	0.64 ± 0.06
ORBV-C	Conventional	ORBV	Organic	2021	NA	12.69 ± 0.05	0.39 ± 0.01	5.43 ± 0.09	NA	NA	0.074 ± 0.003	0.074 ± 0.003	0.077 ± 0.002	3.79 ± 0.14	0.43 ± 0.06
HYPR-O	Organic	HYPR	Organic	2018	32.60 ± 0.82	NA	0.65 ± 0.02	NA	40.10 ± 0.14		NA	NA	NA	NA	NA
ORBV-O	Organic	ORBV	Organic	2018	27.95 ± 0.87	NA	0.82 ± 0.02	NA	39.62 ± 0.15	NA	NA	NA	NA	NA	NA
HYPR-O	Organic	HYPR	Conventional	2020	NA	16.23 ± 0.06	0.65 ± 0.01	5.78 ± 0.05	NA	34.48 ± 28.36	NA	NA	NA	NA	NA
ORBV-O	Organic	ORBV	Conventional	2020	NA	15.11 ± 0.06	0.72 ± 0.01	6.07 ± 0.05	NA	28.36 ± 0.62	NA	NA	NA	NA	NA
HYPR-O	Organic	HYPR	Organic	2020	NA	14.14 ± 0.06	0.59 ± 0.01	5.95 ± 0.11	NA	NA	NA	NA	NA	NA	NA
ORBV-O	Organic	ORBV	Organic	2020	NA	13.72 ± 0.07	0.73 ± 0.01	6.20 ± 0.11	NA	NA	NA	NA	NA	NA	NA
HYPR-O	Organic	HYPR	Conventional	2021	NA	13.95 ± 0.04	0.82 ± 0.01	6.00 ± 0.06	NA	NA	0.075 ± 0.002	0.059 ± 0.001	0.054 ± 0.001	4.86 ± 0.14	0.34 ± 0.07
ORBV-O	Organic	ORBV	Conventional	2021	NA	13.51 ± 0.05	0.85 ± 0.01	6.85 ± 0.07	NA	NA	0.070 ± 0.002	0.063 ± 0.002	0.059 ± 0.001	3.84 ± 0.14	0.23 ± 0.07
HYPR-O	Organic	HYPR	Organic	2021	NA	13.28 ± 0.04	0.35 ± 0.01	5.18 ± 0.08	NA	NA	0.083 ± 0.003	0.083 ± 0.003	0.068 ± 0.002	4.24 ± 0.13	0.52 ± 0.06
ORBV-O	Organic	ORBV	Organic	2021	NA	12.53 ± 0.05	0.43 ± 0.01	5.75 ± 0.08	NA	NA	0.075 ± 0.003	0.075 ± 0.003	0.070 ± 0.002	3.97 ± 0.13	0.30 ± 0.07

## Sheet: S5 - Estimated Marginal Means (
Supplementary Table 5
Seed Color	Population	Breeding History	Cross	Production System	Year	Seed Weight/Plant (grams)	Days to Germination	Germination Percent	Vigor	Days to 50% Flower	100 Seed Weight	Taproot Diameter	Basal Root 1 Diameter	Basal Root 2 Diameter	Branching Density	Disease Rating
Pigmented	ORBV-O	Organic	ORBV	Organic	2018	25.14 ± 0.82	NA	0.88 ± 0.02	NA	39.26 ± 0.14	NA	NA	NA	NA	NA	NA
Pigmented	ORBV-C	Conventional	ORBV	Conventional	2018	27.08 ± 0.51	NA	0.93 ± 0.01	NA	41.06 ± 0.12	NA	NA	NA	NA	NA	NA
Pigmented	HYPR-O	Organic	HYPR	Organic	2018	29.80 ± 0.83	NA	0.71 ± 0.02	NA	39.74 ± 0.14	NA	NA	NA	NA	NA	NA
Pigmented	HYPR-C	Conventional	HYPR	Conventional	2018	29.75 ± 0.56	NA	0.84 ± 0.01	NA	41.82 ± 0.13	NA	NA	NA	NA	NA	NA
White	ORBV-O	Organic	ORBV	Organic	2018	30.76 ± 1.29	NA	0.77 ± 0.02	NA	39.97 ± 0.22	NA	NA	NA	NA	NA	NA
White	ORBV-C	Conventional	ORBV	Conventional	2018	24.64 ± 0.93	NA	0.86 ± 0.01	NA	42.50 ± 0.20		NA	NA	NA	NA	NA
White	HYPR-O	Organic	HYPR	Organic	2018	35.41 ± 1.22	NA	0.59 ± 0.02	NA	40.46 ± 0.21	NA	NA	NA	NA	NA	NA
White	HYPR-C	Conventional	HYPR	Conventional	2018	27.32 ± 0.81	NA	0.76 ± 0.01	NA	43.26 ± 0.18	NA	NA	NA	NA	NA	NA
Pigmented	ORBV-O	Organic	ORBV	Organic	2020	NA	13.60 ± 0.07	0.79 ± 0.01	6.66 ± 0.12	NA	NA	NA	NA	NA	NA	NA
Pigmented	ORBV-C	Conventional	ORBV	Organic	2020	NA	13.49 ± 0.07	0.79 ± 0.01	6.45 ± 0.11	NA	NA	NA	NA	NA	NA	NA
Pigmented	HYPR-O	Organic	HYPR	Organic	2020	NA	13.72 ± 0.07	0.63 ± 0.01	6.24 ± 0.12	NA	NA	NA	NA	NA	NA	NA
Pigmented	HYPR-C	Conventional	HYPR	Organic	2020	NA	14.22 ± 0.07	0.68 ± 0.01	6.37 ± 0.12	NA	NA	NA	NA	NA	NA	NA
Pigmented	ORBV-O	Organic	ORBV	Conventional	2020	NA	14.80 ± 0.06	0.75 ± 0.01	6.55 ± 0.05	NA	30.80 ± 0.34	NA	NA	NA	NA	NA
Pigmented	ORBV-C	Conventional	ORBV	Conventional	2020	NA	15.51 ± 0.06	0.80 ± 0.01	6.30 ± 0.06	NA	28.94 ± 0.33	NA	NA	NA	NA	NA
Pigmented	HYPR-O	Organic	HYPR	Conventional	2020	NA	16.25 ± 0.06	0.67 ± 0.01	5.94 ± 0.05	NA	35.24 ± 0.33	NA	NA	NA	NA	NA
Pigmented	HYPR-C	Conventional	HYPR	Conventional	2020	NA	16.30 ± 0.07	0.74 ± 0.01	6.33 ± 0.06	NA	36.71 ± 0.34	NA	NA	NA	NA	NA
White	ORBV-O	Organic	ORBV	Organic	2020	NA	14.13 ± 0.08	0.69 ± 0.01	5.91 ± 0.13	NA	NA	NA	NA	NA	NA	NA
White	ORBV-C	Conventional	ORBV	Organic	2020	NA	14.01 ± 0.09	0.70 ± 0.02	5.70 ± 0.13	NA	NA	NA	NA	NA	NA	NA
White	HYPR-O	Organic	HYPR	Organic	2020	NA	14.25 ± 0.08	0.53 ± 0.01	5.49 ± 0.13	NA	NA	NA	NA	NA	NA	NA
White	HYPR-C	Conventional	HYPR	Organic	2020	NA	14.74 ± 0.08	0.58 ± 0.01	5.62 ± 0.13	NA	NA	NA	NA	NA	NA	NA
White	ORBV-O	Organic	ORBV	Conventional	2020	NA	15.10 ± 0.08	0.70 ± 0.01	5.91 ± 0.07	NA	27.54 ± 0.42	NA	NA	NA	NA	NA
White	ORBV-C	Conventional	ORBV	Conventional	2020	NA	15.81 ± 0.08	0.75 ± 0.01	6.16 ± 0.08	NA	25.68 ± 0.43	NA	NA	NA	NA	NA
White	HYPR-O	Organic	HYPR	Conventional	2020	NA	16.55 ± 0.08	0.62 ± 0.01	5.55 ± 0.07	NA	31.98 ± 0.41	NA	NA	NA	NA	NA
White	HYPR-C	Conventional	HYPR	Conventional	2020	NA	16.60 ± 0.08	0.69 ± 0.01	5.94 ± 0.07	NA	33.45 ± 0.41	NA	NA	NA	NA	NA
Pigmented	ORBV-C	Conventional	ORBV	Organic	2021	NA	12.53 ± 0.05	0.57 ± 0.02	6.52 ± 0.09	NA	NA	0.066 ± 0.002	0.066 ± 0.002	0.065 ± 0.002	4.17 ± 0.14	0.34 ± 0.08
Pigmented	HYPR-C	Conventional	HYPR	Organic	2021	NA	13.29 ± 0.05	0.50 ± 0.02	5.95 ± 0.10	NA	NA	0.068 ± 0.002	0.066 ± 0.002	0.064 ± 0.002	4.25 ± 0.15	0.68 ± 0.07
Pigmented	ORBV-C	Conventional	ORBV	Conventional	2021	NA	13.72 ± 0.05	0.85 ± 0.01	7.37 ± 0.07	NA	NA	0.070 ± 0.003	0.067 ± 0.002	0.063 ± 0.001	3.45 ± 0.14	0.38 ± 0.08
Pigmented	HYPR-C	Conventional	HYPR	Conventional	2021	NA	14.23 ± 0.05	0.82 ± 0.01	6.75 ± 0.07	NA	NA	0.063 ± 0.003	0.056 ± 0.002	0.053 ± 0.002	3.47 ± 0.15	0.47 ± 0.08
White	ORBV-C	Conventional	ORBV	Organic	2021	NA	12.84 ± 0.07	0.20 ± 0.02	4.34 ± 0.13	NA	NA	0.071 ± 0.003	0.087 ± 0.003	0.088 ± 0.003	3.61 ± 0.21	0.44 ± 0.11
White	HYPR-C	Conventional	HYPR	Organic	2021	NA	13.60 ± 0.07	0.14 ± 0.02	3.77 ± 0.13	NA	NA	0.073 ± 0.002	0.087 ± 0.003	0.087 ± 0.003	3.69 ± 0.19	0.78 ± 0.09
White	ORBV-C	Conventional	ORBV	Conventional	2021	NA	13.64 ± 0.07	0.76 ± 0.01	6.40 ± 0.09	NA	NA	0.094 ± 0.004	0.066 ± 0.002	0.065 ± 0.002	4.08 ± 0.19	0.26 ± 0.12
White	HYPR-C	Conventional	HYPR	Conventional	2021	NA	14.15 ± 0.07	0.73 ± 0.01	5.78 ± 0.08	NA	NA	0.086 ± 0.004	0.055 ± 0.002	0.055 ± 0.002	4.10 ± 0.17	0.35 ± 0.10
Pigmented	ORBV-O	Organic	ORBV	Organic	2021	NA	12.38 ± 0.05	0.63 ± 0.02	6.85 ± 0.09	NA	NA	0.066 ± 0.002	0.060 ± 0.002	0.059 ± 0.002	4.18 ± 0.14	0.36 ± 0.08
Pigmented	HYPR-O	Organic	HYPR	Organic	2021	NA	13.12 ± 0.05	0.52 ± 0.02	6.27 ± 0.09	NA	NA	0.074 ± 0.002	0.063 ± 0.002	0.057 ± 0.002	4.61 ± 0.15	0.41 ± 0.08
Pigmented	ORBV-O	Organic	ORBV	Conventional	2021	NA	13.59 ± 0.05	0.90 ± 0.01	7.44 ± 0.07	NA	NA	0.057 ± 0.003	0.061 ± 0.002	0.056 ± 0.002	3.08 ± 0.15	0.22 ± 0.09
Pigmented	HYPR-O	Organic	HYPR	Conventional	2021	NA	13.96 ± 0.05	0.86 ± 0.01	6.37 ± 0.07	NA	NA	0.079 ± 0.003	0.062 ± 0.002	0.056 ± 0.002	5.05 ± 0.15	0.40 ± 0.08
White	ORBV-O	Organic	ORBV	Organic	2021	NA	12.69 ± 0.07	0.26 ± 0.02	4.67 ± 0.13	NA	NA	0.071 ± 0.003	0.081 ± 0.003	0.082 ± 0.003	3.62 ± 0.19	0.46 ± 0.10
White	HYPR-O	Organic	HYPR	Organic	2021	NA	13.42 ± 0.07	0.16 ± 0.02	4.09 ± 0.12	NA	NA	0.079 ± 0.002	0.084 ± 0.003	0.079 ± 0.003	4.05 ± 0.19	0.52 ± 0.10
White	ORBV-O	Organic	ORBV	Conventional	2021	NA	13.50 ± 0.07	0.80 ± 0.01	6.47 ± 0.09	NA	NA	0.081 ± 0.004	0.060 ± 0.002	0.058 ± 0.002	3.71 ± 0.18	0.10 ± 0.11
White	HYPR-O	Organic	HYPR	Conventional	2021	NA	13.88 ± 0.07	0.77 ± 0.01	5.40 ± 0.08	NA	NA	0.103 ± 0.004	0.062 ± 0.002	0.058 ± 0.002	5.68 ± 0.18	0.28 ± 0.10

## Sheet: S6 - Spearman Corr.
Supplementary Table 6
2018 Data All					Correlations shown with a < 0.05
	Seed Weight/Plant (grams)	Germination Percent	Days to 50% Flower	Seed Pigmentation
Seed Weight/Plant (grams)		-0.0891875
Germination Percent			-0.128683	0.242943
Days to 50% Flower				-0.175423
Seed Pigmentation
2018 Data Organic Populations
	Seed Weight/Plant (grams)	Germination Percent	Days to 50% Flower	Seed Pigmentation
Seed Weight/Plant (grams)		-0.287903		-0.158299
Germination Percent			-0.324101	0.252014
Days to 50% Flower				-0.160315
Seed Pigmentation
2018 Data Conventional Populations
	Seed Weight/Plant (grams)	Germination Percent	Days to 50% Flower	Seed Pigmentation
Seed Weight/Plant (grams)			-0.135635	0.109912
Germination Percent			-0.38673	0.260723
Days to 50% Flower				-0.334251
Seed Pigmentation
2020 Data All (with 100 SW)
	Days to Germination	Germination Percent	Vigor	100 Seed Weight	Seed Pigmentation
Days to Germination		-0.485073	-0.535492	0.305995	-0.154476
Germination Percent			0.505812	-0.278176	0.178519
Vigor					0.178274
100 Seed Weight					0.177817
Seed Pigmentation
2020 Data Organic Populations (with 100 SW)
	Days to Germination	Germination Percent	Vigor	100 Seed Weight	Seed Pigmentation
Days to Germination		-0.579306	-0.582988	0.396228	-0.109027
Germination Percent			0.597842	-0.314847	0.0989467
Vigor					0.19308
100 Seed Weight					0.242076
Seed Pigmentation
2020 Data Conventional Populations (with 100 SW)
	Days to Germination	Germination Percent	Vigor	100 Seed Weight	Seed Pigmentation
Days to Germination		-0.524668	-0.593071	0.235284	-0.219591
Germination Percent			0.380068	-0.247505	0.251551
Vigor					0.164388
100 Seed Weight					0.119035
Seed Pigmentation
2020 Data All (without 100 SW)
	Days to Germination	Germination Percent	Vigor	Seed Pigmentation
Days to Germination		-0.313932	-0.427523	-0.427523
Germination Percent			0.495117	0.222021
Vigor				0.233605
Seed Pigmentation
2020 Data Organic Populations (without 100 SW)
	Days to Germination	Germination Percent	Vigor	Seed Pigmentation
Days to Germination		-0.380641	-0.509377	-0.072708
Germination Percent			0.545508	0.121129
Vigor				0.189172
Seed Pigmentation
2020 Data Conventional Populations (without 100 SW)
	Days to Germination	Germination Percent	Vigor	Seed Pigmentation
Days to Germination		-0.285618	-0.363246	-0.226959
Germination Percent			0.436694	0.324216
Vigor				0.279176
Seed Pigmentation
2021 Data All (with Root Traits)
	Days to Germination	Germination Percent	Vigor	Taproot Diameter	Basal Root 1 Diameter	Basal Root 2 Diameter	Branching Density	Disease Rating	Seed Pigmentation
Days to Germination		0.131467	-0.16135	0.158121					-0.137352
Germination Percent			0.659163	-0.222767	-0.306025	-0.329537		-0.0898983	0.277355
Vigor				-0.284613	-0.264393	-0.272104		-0.112975	0.436565
Taproot Diameter					0.324761	0.204654			-0.214715
Basal Root 1 Diameter						0.42057			-0.129905
Basal Root 2 Diameter							-0.0706201		-0.15641
Branching Density
Disease Rating
Seed Pigmentation
2021 Organic Populations (with Root Traits)
	Days to Germination	Germination Percent	Vigor	Taproot Diameter	Basal Root 1 Diameter	Basal Root 2 Diameter	Branching Density	Disease Rating	Seed Pigmentation
Days to Germination		0.105037	-0.210223	0.210675			0.0929832
Germination Percent			0.598408	-0.242119	-0.274612	-0.275227	-0.0925557	-0.0914854	0.245699
Vigor				-0.339319	-0.286129	-0.267777	-0.14389	-0.142168	0.38085
Taproot Diameter					0.373726	0.242511	0.111653		-0.214581
Basal Root 1 Diameter						0.449839			-0.194175
Basal Root 2 Diameter									-0.237991
Branching Density
Disease Rating									0.0908492
Seed Pigmentation
2021 Conventional Populations (with Root Traits)
	Days to Germination	Germination Percent	Vigor	Taproot Diameter	Basal Root 1 Diameter	Basal Root 2 Diameter	Branching Density	Disease Rating	Seed Pigmentation
Days to Germination		0.18354	-0.11658	0.122929	-0.0945897		-0.0955298		-0.238632
Germination Percent			0.734285	-0.211789	-0.32869	-0.368137			0.329069
Vigor				-0.228366	-0.239292	-0.274768			0.501384
Taproot Diameter					0.281438	0.175493			-0.211882
Basal Root 1 Diameter						0.379137
Basal Root 2 Diameter
Branching Density
Disease Rating
Seed Pigmentation
2021 Data All (without Root Traits)
	Days to Germination	Germination Percent	Vigor	Seed Pigmentation
Days to Germination		0.173852	-0.125206	-0.0712703
Germination Percent			0.649953	0.276454
Vigor				0.398687
Seed Pigmentation
2021 Data Organic Populations (without Root Traits)
	Days to Germination	Germination Percent	Vigor	Seed Pigmentation
Days to Germination		0.175471	-0.157437
Germination Percent			0.590844	0.231467
Vigor				0.335344
Seed Pigmentation
2021 Data Conventional Populations (without Root Traits)
	Days to Germination	Germination Percent	Vigor	Seed Pigmentation
Days to Germination		0.183064	-0.0992278	-0.15057
Germination Percent			0.722455	0.333163
Vigor				0.468367
Seed Pigmentation

## Sheet: S7 - Spearman Corr. (Seed Color
Supplementary Table 7
2018 White Seeded Accessions (Conventional Populations)				Correlations shown with a < 0.05
	Seed Weight/Plant (grams)	Germination Percent	Days to 50% Flower
Seed Weight/Plant (grams)		0.293138
Germination Percent			-0.327136
Days to 50% Flower
2018 White Seeded Accessions (Organic Populations)
	Seed Weight/Plant (grams)	Germination Percent	Days to 50% Flower
Seed Weight/Plant (grams)		-0.619505	0.362328
Germination Percent			-0.444298
Days to 50% Flower
2018 Pigmented Accessions (Conventional Populations)
	Seed Weight/Plant (grams)	Germination Percent	Days to 50% Flower
Seed Weight/Plant (grams)
Germination Percent			-0.33211
Days to 50% Flower
2018 Pigmented Accessions (Organic Populations)
	Seed Weight/Plant (grams)	Germination Percent	Days to 50% Flower
Seed Weight/Plant (grams)		-0.143999
Germination Percent			-0.268877
Days to 50% Flower
2020 White Seeded Accessions (Conventional Populations)					2020 White Seeded Accessions (Conventional) with 100 Seed Weight
	Days to Germination	Germination Percent	Vigor			Days to Germination	Germination Percent	Vigor	100 Seed Weight
Days to Germination		-0.185172	-0.211886		Days to Germination		-0.600749	-0.573838	0.322155
Germination Percent			0.541786		Germination Percent			0.404246	-0.437831
Vigor					Vigor
					100 Seed Weight
2020 White Seeded Accessions (Organic Populations)					2020 White Seeded Accessions (Organic) with 100 Seed Weight
	Days to Germination	Germination Percent	Vigor			Days to Germination	Germination Percent	Vigor	100 Seed Weight
Days to Germination		-0.384037	-0.511911		Days to Germination		-0.645853	-0.624987	0.347017
Germination Percent			0.628594		Germination Percent			0.686487
Vigor					Vigor
					100 Seed Weight
2020 Pigmented Seeded Accessions (Conventional Populations)					2020 Pigmented Seeded Accessions (Conventional) with 100 Seed Weight
	Days to Germination	Germination Percent	Vigor			Days to Germination	Germination Percent	Vigor	100 Seed Weight
Days to Germination		-0.24185	-0.352723		Days to Germination		-0.475134	-0.58676	0.257097
Germination Percent			0.352166		Germination Percent			0.34633	-0.257094
Vigor					Vigor
					100 Seed Weight
2020 Pigmented Seeded Accessions (Organic Populations)					2020 Pigmented Seeded Accessions (Organic) with 100 Seed Weight
	Days to Germination	Germination Percent	Vigor			Days to Germination	Germination Percent	Vigor	100 Seed Weight
Days to Germination		-0.371433	-0.504122		Days to Germination		-0.552452	-0.560522	0.455778
Germination Percent			0.508173		Germination Percent			0.567287	-0.383462
Vigor					Vigor				-0.18169
					100 Seed Weight
2021 White Seeded Accessions (Conventional Populations)
	Days to Germination	Germination Percent	Vigor
Days to Germination			-0.177355
Germination Percent			0.873415
Vigor
2021 White Seeded Accessions (Organic Populations)
	Days to Germination	Germination Percent	Vigor
Days to Germination			-0.277814
Germination Percent			0.76244
Vigor
2021 Pigmented Seeded Accessions (Conventional Populations)
	Days to Germination	Germination Percent	Vigor
Days to Germination		0.279399
Germination Percent			0.663986
Vigor
2021 Pigmented Seeded Accessions (Organic)
	Days to Germination	Germination Percent	Vigor
Days to Germination		0.243413	-0.134184
Germination Percent			0.506431
Vigor

## Sheet: S8 - Spearman Corr. (Seed Color
Supplementary Table 8
2018 White Seeded Accessions (Conventional Populations and System)				Correlations shown with a < 0.05
	Seed Weight/Plant (grams)	Germination Percent	Days to 50% Flower
Seed Weight/Plant (grams)		0.293138
Germination Percent			-0.327136
Days to 50% Flower
2018 White Seeded Accessions (Organic Populations and System)
	Seed Weight/Plant (grams)	Germination Percent	Days to 50% Flower
Seed Weight/Plant (grams)		-0.619505	0.362328
Germination Percent			-0.444298
Days to 50% Flower
2020 White Seeded Accessions (Conventional Populations and Conventional System)
	Days to Germination	Germination Percent	Vigor
Days to Germination		-0.594356	-0.5779
Germination Percent			0.419185
Vigor
2020 White Seeded Accessions (Organic Populations and Conventional System)
	Days to Germination	Germination Percent	Vigor
Days to Germination		-0.64917	-0.588353
Germination Percent			0.650535
Vigor
2020 White Seeded Accessions (Conventional Populations and Organic System)
	Days to Germination	Germination Percent	Vigor
Days to Germination		-0.615181	-0.542345
Germination Percent			0.598096
Vigor
2020 White Seeded Accessions (Organic Populations and Organic System)
	Days to Germination	Germination Percent	Vigor
Days to Germination		-0.61516	-0.638806
Germination Percent			0.64327
Vigor
2021 White Seeded Accessions (Conventional Populations and Conventional System)
	Days to Germination	Germination Percent	Vigor
Days to Germination		-0.405351	-0.510417
Germination Percent			0.705268
Vigor
2021 White Seeded Accessions (Organic Populations and Conventional System)
	Days to Germination	Germination Percent	Vigor
Days to Germination		-0.37365	-0.38635
Germination Percent			0.6106
Vigor
2021 White Seeded Accessions (Conventional Populations and Organic System)
	Days to Germination	Germination Percent	Vigor
Days to Germination		-0.746403	-0.7303
Germination Percent			0.913709
Vigor
2021 White Seeded Accessions (Organic Populations and Organic System)
	Days to Germination	Germination Percent	Vigor
Days to Germination		-0.627901	-0.589446
Germination Percent			0.920533
Vigor

## Sheet: S9 - EMMs for GxE interactions
Supplementary Table 9
Population	HYPR-C	HYPR-O	ORBV-C	ORBV-O	HYPR-C	HYPR-O	ORBV-C	ORBV-O
Production System	Conventional	Conventional	Conventional	Conventional	Organic	Organic	Organic	Organic
Cross	HYPR	HYPR	ORBV	ORBV	HYPR	HYPR	ORBV	ORBV
Breeding History	Conventional	Organic	Conventional	Organic	Conventional	Organic	Conventional	Organic
Days to Germination	15.35 ± 0.73	15.19 ± 0.73	14.73 ± 0.73	14.29 ± 0.73	13.92 ± 0.73	13.58 ± 0.73	13.15 ± 0.73	13.15 ± 0.73
Germination Percent	0.729 ± 0.029	0.712 ± 0.029	0.759 ± 0.030	0.765 ± 0.029	0.497 ± 0.029	0.482 ± 0.029	0.595 ± 0.030	0.617 ± 0.029
Vigor	6.12 ± 0.09	5.72 ± 0.09	6.49 ± 0.09	6.43 ± 0.09	5.57 ± 0.09	5.65 ± 0.09	5.92 ± 0.09	6.15 ± 0.09
Taproot Diameter	0.072 ± 0.002	0.078 ± 0.002	0.072 ± 0.002	0.071 ± 0.002	0.072 ± 0.002	0.089 ± 0.002	0.078 ± 0.002	0.066 ± 0.002
Basal Root 1 Diameter	0.057 ± 0.002	0.064 ± 0.002	0.070 ± 0.002	0.063 ± 0.002	0.074 ± 0.002	0.071 ± 0.002	0.072 ± 0.002	0.067 ± 0.002
Basal Root 2 Diameter	0.056 ± 0.002	0.059 ± 0.002	0.067 ± 0.002	0.060 ± 0.002	0.073 ± 0.002	0.066 ± 0.002	0.072 ± 0.002	0.067 ± 0.002
Branching Density	3.70 ± 0.13	5.24 ± 0.13	3.54 ± 0.14	3.25 ± 0.14	4.11 ± 0.14	4.48 ± 0.14	4.15 ± 0.14	4.07 ± 0.14
Disease Rating	0.77 ± 0.03	0.80 ± 0.04	0.80 ± 0.04	0.90 ± 0.04	0.62 ± 0.03	0.75 ± 0.03	0.81 ± 0.04	0.77 ± 0.03

[truncated: 4 more sheets: S10 - GxE Interactions (Full Mo, S11 - QTL, S12 - Distorted SNPs, S13 - Seg Dist Table]
